# Supplementary material for: Penta­europium dicadmium penta­anti­monide oxide, Eu5Cd2Sb5O
Source: Acta Crystallogr Sect E Struct Rep Online. 2011 Jan 15;67(Pt 2):i11. doi: 10.1107/S1600536811000274 (PMC3051440; doi:10.1107/S1600536811000274)
Supplement: Supplementary file 1 [file e-67-00i11-sup1.cif]

##############################################################################
###                                                                        ###
###        Electronic paper (Acta Crystallographica Section E)             ###
###                                                                        ###
##############################################################################
#                                                                            #
# This CIF contains the data in a paper accepted for publication in Acta     #
# Crystallographica Section E. It conforms to the requirements of Notes      #
# for Authors for Section E, and has been peer reviewed under the auspices   #
# of the IUCr Commission on Journals.                                        #
#                                                                            #
# Full details of the Crystallographic Information File format               #
# are given in the paper "The Crystallographic Information File (CIF):       #
# a New Standard Archive File for Crystallography" by S. R. Hall, F. H.      #
# Allen and I. D. Brown [Acta Cryst. (1991), A47, 655-685].                  #
#                                                                            #
# The current version of the core CIF dictionary is obtainable from          #
# ftp://ftp.iucr.org/pub/cif_core.dic. The current version number is 2.4.    #
#                                                                            #
# Software is freely available for graphical display of the structure(s) in  #
# this CIF.  For information consult the CIF home page http://www.iucr.org/  #
# cif/home.html                                                              #
#                                                                            #
# This file may be used for bona fide research purposes within the           #
# scientific community so long as proper attribution is given to the journal # 
# article from which it was obtained.                                        #
#                                                                            #
##############################################################################
                                             
data_global
_journal_date_recd_electronic     2010-12-16
_journal_date_accepted     2011-01-04
_journal_name_full     'Acta Crystallographica, Section E'
_journal_year     2011
_journal_volume     67
_journal_issue      2
_journal_page_first     i11
_journal_page_last     i11
_journal_paper_category     QI
_journal_coeditor_code     MG2112
_publ_contact_author_name     'Svilen Bobev'
_publ_contact_author_address
;
Department of Chemistry and Biochemistry
304A Drake Hall
University of Delaware
Newark, DE 19716
USA
;
_publ_contact_author_email     sbobev@mail.chem.udel.edu
_publ_contact_author_fax     'Intl. Code + (302) 831-6335'
_publ_contact_author_phone     'Intl. Code + (302) 831-8720'
_publ_section_title
;
Pentaeuropium dicadmium pentaantimonide oxide, Eu~5~Cd~2~Sb~5~O
;
loop_
    _publ_author_name
    _publ_author_address
    'Saparov, Bayrammurad'
;
Department of Chemistry and Biochemistry
University of Delaware
Newark, DE 19716
USA
;
    'Bobev, Svilen'
;
Department of Chemistry and Biochemistry
University of Delaware
Newark, DE 19716
USA
;
data_I
_chemical_name_systematic
;
Pentaeuropium dicadmium pentaantimonide oxide
;
_chemical_name_common     ?
_chemical_formula_moiety     'Cd2 Eu5 O Sb5'
_chemical_formula_sum     'Cd2 Eu5 O Sb5'
_chemical_formula_iupac     'Eu5 Cd2 Sb5 O'
_chemical_formula_weight     1609.37
_chemical_melting_point     ?
_symmetry_cell_setting     orthorhombic
_symmetry_space_group_name_H-M     'C m c m'
_symmetry_space_group_name_Hall     '-C 2c 2'
loop_
    _symmetry_equiv_pos_as_xyz
    'x, y, z'
    '-x, -y, z+1/2'
    '-x, y, -z+1/2'
    'x, -y, -z'
    'x+1/2, y+1/2, z'
    '-x+1/2, -y+1/2, z+1/2'
    '-x+1/2, y+1/2, -z+1/2'
    'x+1/2, -y+1/2, -z'
    '-x, -y, -z'
    'x, y, -z-1/2'
    'x, -y, z-1/2'
    '-x, y, z'
    '-x+1/2, -y+1/2, -z'
    'x+1/2, y+1/2, -z-1/2'
    'x+1/2, -y+1/2, z-1/2'
    '-x+1/2, y+1/2, z'
_cell_length_a     4.7088(5)
_cell_length_b     21.965(2)
_cell_length_c     14.5982(15)
_cell_angle_alpha     90.00
_cell_angle_beta     90.00
_cell_angle_gamma     90.00
_cell_volume     1509.9(3)
_cell_formula_units_Z     4
_cell_measurement_reflns_used     1092
_cell_measurement_theta_min     1.85
_cell_measurement_theta_max     28.29
_cell_measurement_temperature     120(2)
_exptl_crystal_description     block
_exptl_crystal_colour     black
_exptl_crystal_size_max     0.06
_exptl_crystal_size_mid     0.05
_exptl_crystal_size_min     0.04
_exptl_crystal_density_diffrn     7.078
_exptl_crystal_density_meas     ?
_exptl_crystal_density_method     'not measured'
_exptl_crystal_F_000     2702
_exptl_absorpt_coefficient_mu     31.921
_exptl_absorpt_correction_type     multi-scan
_exptl_absorpt_process_details
;
(SADABS; Bruker, 2002)
;
_exptl_absorpt_correction_T_min     0.161
_exptl_absorpt_correction_T_max     0.279
_exptl_special_details
;
Selected in the glove box, crystals were put in a Paratone N oil and cut to the
desired dimensions. Chosen crystal was mounted on a tip of a glass fiber and
quickly onto the goniometer. The crystal was kept under a cold nitrogen stream
to protect from ambient conditions.
Data collection is performed with four batch runs at \f = 0.00 \% (600 frames),
at \f = 90.00 \% (600 frames), at \f = 180.00 \% (600 frames), and at \f =
270.00 (600 frames). Frame width = 0.30 \% in \w. Data are merged and treated
with multi-scan absorption corrections.
;
_diffrn_ambient_temperature     120(2)
_diffrn_radiation_type     MoK\a
_diffrn_radiation_wavelength     0.71073
_diffrn_radiation_source     'fine-focus sealed tube'
_diffrn_radiation_monochromator     graphite
_diffrn_measurement_device_type     'Bruker SMART APEX'
_diffrn_measurement_method     \w
_diffrn_detector_area_resol_mean     ?
_diffrn_reflns_number     10204
_diffrn_reflns_av_R_equivalents     0.0434
_diffrn_reflns_av_sigmaI/netI     0.0213
_diffrn_reflns_theta_min     1.85
_diffrn_reflns_theta_max     28.29
_diffrn_reflns_theta_full     28.29
_diffrn_measured_fraction_theta_max     0.999
_diffrn_measured_fraction_theta_full     0.999
_diffrn_reflns_limit_h_min     -6
_diffrn_reflns_limit_h_max     6
_diffrn_reflns_limit_k_min     -28
_diffrn_reflns_limit_k_max     28
_diffrn_reflns_limit_l_min     -19
_diffrn_reflns_limit_l_max     19
_diffrn_standards_number     0
_diffrn_standards_interval_count     .
_diffrn_standards_interval_time     .
_diffrn_standards_decay_%     ?
_refine_special_details
;
Refinement of <i>F</i>^2^ against ALL reflections. The weighted <i>R</i>-factor
<i>wR</i> and goodness of fit <i>S</i> are based on <i>F</i>^2^, conventional
<i>R</i>-factors <i>R</i> are based on <i>F</i>, with <i>F</i> set to zero for
negative <i>F</i>^2^. The threshold expression of <i>F</i>^2^ >
\s(<i>F</i>^2^) is used only for calculating <i>R</i>-factors(gt) <i>etc</i>.
and is not relevant to the choice of reflections for refinement.
<i>R</i>-factors based on <i>F</i>^2^ are statistically about twice as large
as those based on <i>F</i>, and <i>R</i>- factors based on ALL data will be
even larger.
;
_reflns_number_total     1092
_reflns_number_gt     1031
_reflns_threshold_expression     I>2\s(I)
_refine_ls_structure_factor_coef     Fsqd
_refine_ls_matrix_type     full
_refine_ls_R_factor_all     0.0212
_refine_ls_R_factor_gt     0.0195
_refine_ls_wR_factor_gt     0.0431
_refine_ls_wR_factor_ref     0.0440
_refine_ls_goodness_of_fit_ref     1.140
_refine_ls_restrained_S_all     1.140
_refine_ls_number_reflns     1092
_refine_ls_number_parameters     46
_refine_ls_number_restraints     0
_refine_ls_hydrogen_treatment     .
_refine_ls_weighting_scheme     calc
_refine_ls_weighting_details
         'calc w=1/[\s^2^(Fo^2^)+(0.0174P)^2^+9.1021P] where P=(Fo^2^+2Fc^2^)/3'
_atom_sites_solution_hydrogens     .
_atom_sites_solution_primary     direct
_atom_sites_solution_secondary     difmap
_refine_ls_shift/su_max     0.001
_refine_ls_shift/su_mean     0.000
_refine_diff_density_max     1.183
_refine_diff_density_min     -1.156
_refine_ls_extinction_method     'SHELXTL (Bruker, 2002)'
_refine_ls_extinction_coef     0.000112(14)
_refine_ls_extinction_expression
                                  'Fc^*^=kFc[1+0.001xFc^2^\l^3^/sin(2\q)]^-1/4^'
loop_
    _atom_type_symbol
    _atom_type_description
    _atom_type_scat_dispersion_real
    _atom_type_scat_dispersion_imag
    _atom_type_scat_source
    'Cd' 'Cd' -0.8075 1.2024
                         'International Tables Vol C Tables 4.2.6.8 and 6.1.1.4'
    'Sb' 'Sb' -0.5866 1.5461
                         'International Tables Vol C Tables 4.2.6.8 and 6.1.1.4'
    'Eu' 'Eu' -0.1578 3.6682
                         'International Tables Vol C Tables 4.2.6.8 and 6.1.1.4'
    'O' 'O2-' 0.0106 0.0060
      'Azavant, P. & Lichanot, A. (1983) <i>Acta. Cryst.</i> <b>A49</b>, 91-97.'
_computing_data_collection     'SMART (Bruker, 2002)'
_computing_cell_refinement     'SAINT (Bruker, 2002)'
_computing_data_reduction     'SAINT (Bruker, 2002)'
_computing_structure_solution     'SHELXTL (Sheldrick, 2008)'
_computing_structure_refinement     'SHELXTL (Sheldrick, 2008)'
_computing_molecular_graphics     'XP in SHELXTL (Sheldrick, 2008)'
_computing_publication_material     'SHELXTL (Sheldrick, 2008)'
loop_
    _atom_site_type_symbol
    _atom_site_label
    _atom_site_fract_x
    _atom_site_fract_y
    _atom_site_fract_z
    _atom_site_U_iso_or_equiv
    _atom_site_adp_type
    _atom_site_calc_flag
    _atom_site_refinement_flags
    _atom_site_occupancy
    _atom_site_disorder_assembly
    _atom_site_disorder_group
    Eu Eu1 0.0000 0.270509(17) 0.61940(3) 0.01436(11) Uani d S 1 . .
    Eu Eu2 0.0000 0.10016(3) 0.2500 0.02034(14) Uani d S 1 . .
    Eu Eu3 0.0000 0.90247(2) 0.2500 0.01461(12) Uani d S 1 . .
    Eu Eu4 0.0000 0.0000 0.0000 0.01393(12) Uani d S 1 . .
    Sb Sb1 0.0000 0.14937(2) 0.02068(3) 0.01333(12) Uani d S 1 . .
    Sb Sb2 0.0000 0.49492(2) 0.15383(3) 0.01439(12) Uani d S 1 . .
    Sb Sb3 0.0000 0.29312(3) 0.2500 0.01319(15) Uani d S 1 . .
    Cd Cd 0.0000 0.36803(3) 0.08509(4) 0.01540(13) Uani d S 1 . .
    O2- O 0.0000 0.6539(3) 0.2500 0.0058(12) Uani d S 1 . .
loop_
    _atom_site_aniso_label
    _atom_site_aniso_U_11
    _atom_site_aniso_U_22
    _atom_site_aniso_U_33
    _atom_site_aniso_U_12
    _atom_site_aniso_U_13
    _atom_site_aniso_U_23
    Eu1 0.01347(18) 0.01609(19) 0.01352(19) 0.000 0.000 0.00131(14)
    Eu2 0.0283(3) 0.0179(3) 0.0148(3) 0.000 0.000 0.000
    Eu3 0.0119(2) 0.0152(3) 0.0167(3) 0.000 0.000 0.000
    Eu4 0.0145(3) 0.0151(3) 0.0122(2) 0.000 0.000 -0.00009(19)
    Sb1 0.0121(2) 0.0142(2) 0.0136(2) 0.000 0.000 -0.00025(18)
    Sb2 0.0137(2) 0.0171(2) 0.0123(2) 0.000 0.000 0.00042(18)
    Sb3 0.0123(3) 0.0146(3) 0.0127(3) 0.000 0.000 0.000
    Cd 0.0137(3) 0.0186(3) 0.0140(3) 0.000 0.000 -0.0012(2)
    O 0.006(3) 0.008(3) 0.003(3) 0.000 0.000 0.000
_geom_special_details
;
All e.s.d.'s (except the e.s.d. in the dihedral angle between two l.s. planes)
are estimated using the full covariance matrix. The cell e.s.d.'s are taken
into account individually in the estimation of e.s.d.'s in distances, angles
and torsion angles; correlations between e.s.d.'s in cell parameters are only
used when they are defined by crystal symmetry. An approximate (isotropic)
treatment of cell e.s.d.'s is used for estimating e.s.d.'s involving l.s.
planes.
;
loop_
    _geom_bond_atom_site_label_1
    _geom_bond_atom_site_label_2
    _geom_bond_site_symmetry_2
    _geom_bond_distance
    _geom_bond_publ_flag
    Eu1 O 9_566 2.528(4) ?
    Eu1 Sb1 6 3.2738(5) ?
    Eu1 Sb1 6_455 3.2738(5) ?
    Eu1 Sb3 13_556 3.3363(4) ?
    Eu1 Sb3 13_456 3.3363(4) ?
    Eu1 Sb1 10_556 3.3559(7) ?
    Eu2 O 5_545 2.634(3) ?
    Eu2 O 5_445 2.634(3) ?
    Eu3 Sb3 5_455 3.3634(7) ?
    Eu3 Sb3 5 3.3634(7) ?
    Eu3 Sb2 14_556 3.4115(5) ?
    Eu3 Sb2 5 3.4115(5) ?
    Eu3 Sb2 5_455 3.4115(5) ?
    Eu3 Sb2 14_456 3.4115(5) ?
    Eu3 Cd 5_455 3.4512(5) ?
    Eu3 Cd 14_556 3.4512(5) ?
    Eu3 Cd 14_456 3.4512(5) ?
    Eu3 Cd 5 3.4512(5) ?
    Eu4 Sb2 13_455 3.2556(4) ?
    Eu4 Sb2 5_545 3.2556(4) ?
    Eu4 Sb2 13 3.2556(4) ?
    Eu4 Sb2 5_445 3.2556(4) ?
    Eu4 Sb1 . 3.2947(6) ?
    Eu4 Sb1 9 3.2948(6) ?
    Sb1 Cd 13_455 2.8413(5) ?
    Sb1 Cd 13 2.8413(5) ?
    Sb1 Eu1 6_554 3.2738(5) ?
    Sb1 Eu1 6_454 3.2738(5) ?
    Sb1 Eu1 10_556 3.3559(7) ?
    Sb2 Sb2 10_556 2.8078(10) ?
    Sb2 Cd . 2.9624(8) ?
    Sb2 Eu4 5_455 3.2556(4) ?
    Sb2 Eu4 5 3.2556(4) ?
    Sb2 Eu3 5_445 3.4115(5) ?
    Sb2 Eu3 5_545 3.4115(5) ?
    Sb3 Cd . 2.9160(7) ?
    Sb3 Cd 10_556 2.9160(7) ?
    Sb3 Eu1 6_454 3.3363(4) ?
    Sb3 Eu1 13_556 3.3363(4) ?
    Sb3 Eu1 13_456 3.3363(4) ?
    Sb3 Eu1 6_554 3.3363(4) ?
    Sb3 Eu3 5_545 3.3634(7) ?
    Sb3 Eu3 5_445 3.3634(7) ?
    Cd Sb1 13_455 2.8413(5) ?
    Cd Sb1 13 2.8413(5) ?
    Cd Eu3 5_545 3.4512(5) ?
    Cd Eu3 5_445 3.4512(5) ?
    O Eu1 9_566 2.528(4) ?
    O Eu1 2_564 2.528(4) ?
    O Eu2 5_455 2.634(3) ?
    O Eu2 5 2.634(3) ?
loop_
    _geom_angle_atom_site_label_1
    _geom_angle_atom_site_label_2
    _geom_angle_atom_site_label_3
    _geom_angle_site_symmetry_1
    _geom_angle_site_symmetry_3
    _geom_angle
    _geom_angle_publ_flag
    O Eu1 Sb1 9_566 6 88.79(8) ?
    O Eu1 Sb1 9_566 6_455 88.79(8) ?
    Sb1 Eu1 Sb1 6 6_455 91.972(17) ?
    O Eu1 Sb3 9_566 13_556 81.04(8) ?
    Sb1 Eu1 Sb3 6 13_556 88.237(12) ?
    Sb1 Eu1 Sb3 6_455 13_556 169.821(18) ?
    O Eu1 Sb3 9_566 13_456 81.04(8) ?
    Sb1 Eu1 Sb3 6 13_456 169.821(18) ?
    Sb1 Eu1 Sb3 6_455 13_456 88.237(12) ?
    Sb3 Eu1 Sb3 13_556 13_456 89.772(15) ?
    O Eu1 Sb1 9_566 10_556 168.60(11) ?
    Sb1 Eu1 Sb1 6 10_556 99.089(14) ?
    Sb1 Eu1 Sb1 6_455 10_556 99.089(14) ?
    Sb3 Eu1 Sb1 13_556 10_556 90.921(15) ?
    Sb3 Eu1 Sb1 13_456 10_556 90.921(15) ?
    O Eu1 Cd 9_566 10_556 103.28(11) ?
    Sb1 Eu1 Cd 6 10_556 47.849(9) ?
    Sb1 Eu1 Cd 6_455 10_556 47.849(9) ?
    Sb3 Eu1 Cd 13_556 10_556 135.111(8) ?
    Sb3 Eu1 Cd 13_456 10_556 135.111(7) ?
    Sb1 Eu1 Cd 10_556 10_556 88.118(17) ?
    O Eu1 Eu1 9_566 10_557 41.06(11) ?
    Sb1 Eu1 Eu1 6 10_557 116.120(11) ?
    Sb1 Eu1 Eu1 6_455 10_557 116.120(11) ?
    Sb3 Eu1 Eu1 13_556 10_557 55.150(8) ?
    Sb3 Eu1 Eu1 13_456 10_557 55.150(8) ?
    Sb1 Eu1 Eu1 10_556 10_557 127.542(11) ?
    Cd Eu1 Eu1 10_556 10_557 144.340(11) ?
    O Eu1 Cd 9_566 6_455 127.77(7) ?
    Sb1 Eu1 Cd 6 6_455 143.242(16) ?
    Sb1 Eu1 Cd 6_455 6_455 85.892(12) ?
    Sb3 Eu1 Cd 13_556 6_455 99.991(16) ?
    Sb3 Eu1 Cd 13_456 6_455 46.924(12) ?
    Sb1 Eu1 Cd 10_556 6_455 45.530(10) ?
    Cd Eu1 Cd 10_556 6_455 110.630(13) ?
    Eu1 Eu1 Cd 10_557 6_455 97.418(10) ?
    O Eu1 Cd 9_566 6 127.77(7) ?
    Sb1 Eu1 Cd 6 6 85.892(13) ?
    Sb1 Eu1 Cd 6_455 6 143.242(17) ?
    Sb3 Eu1 Cd 13_556 6 46.924(12) ?
    Sb3 Eu1 Cd 13_456 6 99.991(17) ?
    Sb1 Eu1 Cd 10_556 6 45.530(10) ?
    Cd Eu1 Cd 10_556 6 110.630(13) ?
    Eu1 Eu1 Cd 10_557 6 97.418(10) ?
    Cd Eu1 Cd 6_455 6 74.719(14) ?
    O Eu1 Eu2 9_566 13_556 37.31(4) ?
    Sb1 Eu1 Eu2 6 13_556 55.018(11) ?
    Sb1 Eu1 Eu2 6_455 13_556 104.009(15) ?
    Sb3 Eu1 Eu2 13_556 13_556 67.923(14) ?
    Sb3 Eu1 Eu2 13_456 13_556 115.104(14) ?
    Sb1 Eu1 Eu2 10_556 13_556 145.294(6) ?
    Cd Eu1 Eu2 10_556 13_556 88.522(13) ?
    Eu1 Eu1 Eu2 10_557 13_556 62.674(7) ?
    Cd Eu1 Eu2 6_455 13_556 160.009(14) ?
    Cd Eu1 Eu2 6 13_556 104.580(11) ?
    O Eu1 Eu2 9_566 13_456 37.31(4) ?
    Sb1 Eu1 Eu2 6 13_456 104.009(15) ?
    Sb1 Eu1 Eu2 6_455 13_456 55.018(11) ?
    Sb3 Eu1 Eu2 13_556 13_456 115.104(13) ?
    Sb3 Eu1 Eu2 13_456 13_456 67.923(14) ?
    Sb1 Eu1 Eu2 10_556 13_456 145.294(6) ?
    Cd Eu1 Eu2 10_556 13_456 88.522(12) ?
    Eu1 Eu1 Eu2 10_557 13_456 62.674(6) ?
    Cd Eu1 Eu2 6_455 13_456 104.580(11) ?
    Cd Eu1 Eu2 6 13_456 160.009(14) ?
    Eu2 Eu1 Eu2 13_556 13_456 69.070(12) ?
    O Eu2 O 5_545 5_445 126.7(2) ?
    O Eu2 Sb1 5_545 . 82.09(3) ?
    O Eu2 Sb1 5_445 . 82.09(3) ?
    O Eu2 Sb1 5_545 10_556 82.09(3) ?
    O Eu2 Sb1 5_445 10_556 82.09(3) ?
    Sb1 Eu2 Sb1 . 10_556 144.21(2) ?
    O Eu2 Sb2 5_545 5_445 151.15(7) ?
    O Eu2 Sb2 5_445 5_445 72.66(11) ?
    Sb1 Eu2 Sb2 . 5_445 79.950(11) ?
    Sb1 Eu2 Sb2 10_556 5_445 124.796(11) ?
    O Eu2 Sb2 5_545 14_446 151.15(7) ?
    O Eu2 Sb2 5_445 14_446 72.66(11) ?
    Sb1 Eu2 Sb2 . 14_446 124.795(11) ?
    Sb1 Eu2 Sb2 10_556 14_446 79.951(11) ?
    Sb2 Eu2 Sb2 5_445 14_446 46.098(17) ?
    O Eu2 Sb2 5_545 14_546 72.66(11) ?
    O Eu2 Sb2 5_445 14_546 151.15(7) ?
    Sb1 Eu2 Sb2 . 14_546 124.795(11) ?
    Sb1 Eu2 Sb2 10_556 14_546 79.951(11) ?
    Sb2 Eu2 Sb2 5_445 14_546 99.72(2) ?
    Sb2 Eu2 Sb2 14_446 14_546 82.082(16) ?
    O Eu2 Sb2 5_545 5_545 72.66(11) ?
    O Eu2 Sb2 5_445 5_545 151.15(7) ?
    Sb1 Eu2 Sb2 . 5_545 79.950(11) ?
    Sb1 Eu2 Sb2 10_556 5_545 124.796(11) ?
    Sb2 Eu2 Sb2 5_445 5_545 82.082(17) ?
    Sb2 Eu2 Sb2 14_446 5_545 99.72(2) ?
    Sb2 Eu2 Sb2 14_546 5_545 46.098(17) ?
    O Eu2 Eu1 5_545 13_556 35.58(8) ?
    O Eu2 Eu1 5_445 13_556 101.55(11) ?
    Sb1 Eu2 Eu1 . 13_556 103.103(14) ?
    Sb1 Eu2 Eu1 10_556 13_556 49.682(9) ?
    Sb2 Eu2 Eu1 5_445 13_556 173.179(9) ?
    Sb2 Eu2 Eu1 14_446 13_556 129.306(11) ?
    Sb2 Eu2 Eu1 14_546 13_556 83.628(11) ?
    Sb2 Eu2 Eu1 5_545 13_556 104.387(9) ?
    O Eu2 Eu1 5_545 6_554 35.58(8) ?
    O Eu2 Eu1 5_445 6_554 101.55(11) ?
    Sb1 Eu2 Eu1 . 6_554 49.683(9) ?
    Sb1 Eu2 Eu1 10_556 6_554 103.102(15) ?
    Sb2 Eu2 Eu1 5_445 6_554 129.306(11) ?
    Sb2 Eu2 Eu1 14_446 6_554 173.179(9) ?
    Sb2 Eu2 Eu1 14_546 6_554 104.387(10) ?
    Sb2 Eu2 Eu1 5_545 6_554 83.628(11) ?
    Eu1 Eu2 Eu1 13_556 6_554 54.653(13) ?
    O Eu2 Eu1 5_545 13_456 101.55(11) ?
    O Eu2 Eu1 5_445 13_456 35.58(8) ?
    Sb1 Eu2 Eu1 . 13_456 103.103(15) ?
    Sb1 Eu2 Eu1 10_556 13_456 49.682(9) ?
    Sb2 Eu2 Eu1 5_445 13_456 104.387(9) ?
    Sb2 Eu2 Eu1 14_446 13_456 83.628(11) ?
    Sb2 Eu2 Eu1 14_546 13_456 129.306(11) ?
    Sb2 Eu2 Eu1 5_545 13_456 173.179(9) ?
    Eu1 Eu2 Eu1 13_556 13_456 69.069(12) ?
    Eu1 Eu2 Eu1 6_554 13_456 93.682(16) ?
    O Eu2 Eu1 5_545 6_454 101.55(11) ?
    O Eu2 Eu1 5_445 6_454 35.58(8) ?
    Sb1 Eu2 Eu1 . 6_454 49.683(9) ?
    Sb1 Eu2 Eu1 10_556 6_454 103.102(14) ?
    Sb2 Eu2 Eu1 5_445 6_454 83.628(11) ?
    Sb2 Eu2 Eu1 14_446 6_454 104.387(9) ?
    Sb2 Eu2 Eu1 14_546 6_454 173.179(9) ?
    Sb2 Eu2 Eu1 5_545 6_454 129.306(11) ?
    Eu1 Eu2 Eu1 13_556 6_454 93.682(16) ?
    Eu1 Eu2 Eu1 6_554 6_454 69.069(12) ?
    Eu1 Eu2 Eu1 13_456 6_454 54.653(13) ?
    Sb3 Eu3 Sb3 5_455 5 88.85(2) ?
    Sb3 Eu3 Sb2 5_455 14_556 155.259(10) ?
    Sb3 Eu3 Sb2 5 14_556 86.675(12) ?
    Sb3 Eu3 Sb2 5_455 5 155.259(10) ?
    Sb3 Eu3 Sb2 5 5 86.675(12) ?
    Sb2 Eu3 Sb2 14_556 5 48.601(18) ?
    Sb3 Eu3 Sb2 5_455 5_455 86.675(12) ?
    Sb3 Eu3 Sb2 5 5_455 155.259(10) ?
    Sb2 Eu3 Sb2 14_556 5_455 106.94(2) ?
    Sb2 Eu3 Sb2 5 5_455 87.283(17) ?
    Sb3 Eu3 Sb2 5_455 14_456 86.675(12) ?
    Sb3 Eu3 Sb2 5 14_456 155.259(10) ?
    Sb2 Eu3 Sb2 14_556 14_456 87.283(17) ?
    Sb2 Eu3 Sb2 5 14_456 106.94(2) ?
    Sb2 Eu3 Sb2 5_455 14_456 48.601(18) ?
    Sb3 Eu3 Cd 5_455 5_455 50.649(11) ?
    Sb3 Eu3 Cd 5 5_455 108.724(16) ?
    Sb2 Eu3 Cd 14_556 5_455 152.666(19) ?
    Sb2 Eu3 Cd 5 5_455 108.315(13) ?
    Sb2 Eu3 Cd 5_455 5_455 51.142(13) ?
    Sb2 Eu3 Cd 14_456 5_455 86.946(12) ?
    Sb3 Eu3 Cd 5_455 14_556 108.724(17) ?
    Sb3 Eu3 Cd 5 14_556 50.649(11) ?
    Sb2 Eu3 Cd 14_556 14_556 51.142(13) ?
    Sb2 Eu3 Cd 5 14_556 86.946(12) ?
    Sb2 Eu3 Cd 5_455 14_556 152.666(19) ?
    Sb2 Eu3 Cd 14_456 14_556 108.315(14) ?
    Cd Eu3 Cd 5_455 14_556 154.68(3) ?
    Sb3 Eu3 Cd 5_455 14_456 50.649(11) ?
    Sb3 Eu3 Cd 5 14_456 108.724(17) ?
    Sb2 Eu3 Cd 14_556 14_456 108.315(13) ?
    Sb2 Eu3 Cd 5 14_456 152.666(19) ?
    Sb2 Eu3 Cd 5_455 14_456 86.946(12) ?
    Sb2 Eu3 Cd 14_456 14_456 51.142(13) ?
    Cd Eu3 Cd 5_455 14_456 88.461(16) ?
    Cd Eu3 Cd 14_556 14_456 86.030(15) ?
    Sb3 Eu3 Cd 5_455 5 108.724(16) ?
    Sb3 Eu3 Cd 5 5 50.649(11) ?
    Sb2 Eu3 Cd 14_556 5 86.946(12) ?
    Sb2 Eu3 Cd 5 5 51.142(13) ?
    Sb2 Eu3 Cd 5_455 5 108.315(13) ?
    Sb2 Eu3 Cd 14_456 5 152.666(19) ?
    Cd Eu3 Cd 5_455 5 86.030(15) ?
    Cd Eu3 Cd 14_556 5 88.461(16) ?
    Cd Eu3 Cd 14_456 5 154.68(3) ?
    Sb3 Eu3 Eu4 5_455 2_565 111.194(5) ?
    Sb3 Eu3 Eu4 5 2_565 111.194(5) ?
    Sb2 Eu3 Eu4 14_556 2_565 48.986(9) ?
    Sb2 Eu3 Eu4 5 2_565 93.069(14) ?
    Sb2 Eu3 Eu4 5_455 2_565 93.069(14) ?
    Sb2 Eu3 Eu4 14_456 2_565 48.986(8) ?
    Cd Eu3 Eu4 5_455 2_565 135.440(10) ?
    Cd Eu3 Eu4 14_556 2_565 60.620(10) ?
    Cd Eu3 Eu4 14_456 2_565 60.620(10) ?
    Cd Eu3 Eu4 5 2_565 135.440(10) ?
    Sb3 Eu3 Eu4 5_455 1_565 111.194(5) ?
    Sb3 Eu3 Eu4 5 1_565 111.194(5) ?
    Sb2 Eu3 Eu4 14_556 1_565 93.069(14) ?
    Sb2 Eu3 Eu4 5 1_565 48.986(8) ?
    Sb2 Eu3 Eu4 5_455 1_565 48.986(8) ?
    Sb2 Eu3 Eu4 14_456 1_565 93.069(14) ?
    Cd Eu3 Eu4 5_455 1_565 60.620(10) ?
    Cd Eu3 Eu4 14_556 1_565 135.440(10) ?
    Cd Eu3 Eu4 14_456 1_565 135.440(10) ?
    Cd Eu3 Eu4 5 1_565 60.620(10) ?
    Eu4 Eu3 Eu4 2_565 1_565 119.173(14) ?
    Sb2 Eu4 Sb2 13_455 5_545 180.00(2) ?
    Sb2 Eu4 Sb2 13_455 13 92.638(15) ?
    Sb2 Eu4 Sb2 5_545 13 87.362(15) ?
    Sb2 Eu4 Sb2 13_455 5_445 87.362(15) ?
    Sb2 Eu4 Sb2 5_545 5_445 92.638(15) ?
    Sb2 Eu4 Sb2 13 5_445 180.00(2) ?
    Sb2 Eu4 Sb1 13_455 . 91.665(10) ?
    Sb2 Eu4 Sb1 5_545 . 88.335(10) ?
    Sb2 Eu4 Sb1 13 . 91.665(10) ?
    Sb2 Eu4 Sb1 5_445 . 88.335(10) ?
    Sb2 Eu4 Sb1 13_455 9 88.335(10) ?
    Sb2 Eu4 Sb1 5_545 9 91.665(10) ?
    Sb2 Eu4 Sb1 13 9 88.335(10) ?
    Sb2 Eu4 Sb1 5_445 9 91.665(10) ?
    Sb1 Eu4 Sb1 . 9 180.0 ?
    Sb2 Eu4 Cd 13_455 13 100.934(11) ?
    Sb2 Eu4 Cd 5_545 13 79.066(11) ?
    Sb2 Eu4 Cd 13 13 47.500(11) ?
    Sb2 Eu4 Cd 5_445 13 132.500(11) ?
    Sb1 Eu4 Cd . 13 45.208(9) ?
    Sb1 Eu4 Cd 9 13 134.793(9) ?
    Sb2 Eu4 Cd 13_455 5_445 79.066(11) ?
    Sb2 Eu4 Cd 5_545 5_445 100.934(11) ?
    Sb2 Eu4 Cd 13 5_445 132.500(11) ?
    Sb2 Eu4 Cd 5_445 5_445 47.500(11) ?
    Sb1 Eu4 Cd . 5_445 134.792(9) ?
    Sb1 Eu4 Cd 9 5_445 45.207(9) ?
    Cd Eu4 Cd 13 5_445 180.000(19) ?
    Sb2 Eu4 Cd 13_455 13_455 47.500(11) ?
    Sb2 Eu4 Cd 5_545 13_455 132.500(11) ?
    Sb2 Eu4 Cd 13 13_455 100.934(11) ?
    Sb2 Eu4 Cd 5_445 13_455 79.066(11) ?
    Sb1 Eu4 Cd . 13_455 45.208(9) ?
    Sb1 Eu4 Cd 9 13_455 134.793(9) ?
    Cd Eu4 Cd 13 13_455 73.486(12) ?
    Cd Eu4 Cd 5_445 13_455 106.514(12) ?
    Sb2 Eu4 Cd 13_455 5_545 132.500(11) ?
    Sb2 Eu4 Cd 5_545 5_545 47.500(11) ?
    Sb2 Eu4 Cd 13 5_545 79.066(11) ?
    Sb2 Eu4 Cd 5_445 5_545 100.934(11) ?
    Sb1 Eu4 Cd . 5_545 134.792(9) ?
    Sb1 Eu4 Cd 9 5_545 45.207(9) ?
    Cd Eu4 Cd 13 5_545 106.514(12) ?
    Cd Eu4 Cd 5_445 5_545 73.486(12) ?
    Cd Eu4 Cd 13_455 5_545 180.000(19) ?
    Sb2 Eu4 Eu3 13_455 1_545 127.751(9) ?
    Sb2 Eu4 Eu3 5_545 1_545 52.249(9) ?
    Sb2 Eu4 Eu3 13 1_545 127.751(9) ?
    Sb2 Eu4 Eu3 5_445 1_545 52.249(9) ?
    Sb1 Eu4 Eu3 . 1_545 115.157(11) ?
    Sb1 Eu4 Eu3 9 1_545 64.843(11) ?
    Cd Eu4 Eu3 13 1_545 130.170(8) ?
    Cd Eu4 Eu3 5_445 1_545 49.830(8) ?
    Cd Eu4 Eu3 13_455 1_545 130.170(8) ?
    Cd Eu4 Eu3 5_545 1_545 49.830(8) ?
    Sb2 Eu4 Eu3 13_455 9_565 52.249(9) ?
    Sb2 Eu4 Eu3 5_545 9_565 127.751(9) ?
    Sb2 Eu4 Eu3 13 9_565 52.249(9) ?
    Sb2 Eu4 Eu3 5_445 9_565 127.751(9) ?
    Sb1 Eu4 Eu3 . 9_565 64.843(11) ?
    Sb1 Eu4 Eu3 9 9_565 115.157(11) ?
    Cd Eu4 Eu3 13 9_565 49.830(8) ?
    Cd Eu4 Eu3 5_445 9_565 130.170(8) ?
    Cd Eu4 Eu3 13_455 9_565 49.830(8) ?
    Cd Eu4 Eu3 5_545 9_565 130.170(8) ?
    Eu3 Eu4 Eu3 1_545 9_565 180.000(12) ?
    Cd Sb1 Cd 13_455 13 111.92(3) ?
    Cd Sb1 Eu1 13_455 6_554 155.15(2) ?
    Cd Sb1 Eu1 13 6_554 73.476(13) ?
    Cd Sb1 Eu1 13_455 6_454 73.476(13) ?
    Cd Sb1 Eu1 13 6_454 155.15(2) ?
    Eu1 Sb1 Eu1 6_554 6_454 91.971(17) ?
    Cd Sb1 Eu4 13_455 . 79.416(15) ?
    Cd Sb1 Eu4 13 . 79.416(15) ?
    Eu1 Sb1 Eu4 6_554 . 125.146(12) ?
    Eu1 Sb1 Eu4 6_454 . 125.146(11) ?
    Cd Sb1 Eu1 13_455 10_556 77.026(16) ?
    Cd Sb1 Eu1 13 10_556 77.026(16) ?
    Eu1 Sb1 Eu1 6_554 10_556 80.908(14) ?
    Eu1 Sb1 Eu1 6_454 10_556 80.908(14) ?
    Eu4 Sb1 Eu1 . 10_556 137.202(18) ?
    Cd Sb1 Eu2 13_455 . 118.413(15) ?
    Cd Sb1 Eu2 13 . 118.413(15) ?
    Eu1 Sb1 Eu2 6_554 . 75.300(13) ?
    Eu1 Sb1 Eu2 6_454 . 75.300(13) ?
    Eu4 Sb1 Eu2 . . 77.364(14) ?
    Eu1 Sb1 Eu2 10_556 . 145.435(19) ?
    Sb2 Sb2 Cd 10_556 . 109.800(15) ?
    Sb2 Sb2 Eu4 10_556 5_455 133.614(8) ?
    Cd Sb2 Eu4 . 5_455 78.379(13) ?
    Sb2 Sb2 Eu4 10_556 5 133.614(8) ?
    Cd Sb2 Eu4 . 5 78.379(13) ?
    Eu4 Sb2 Eu4 5_455 5 92.637(15) ?
    Sb2 Sb2 Eu3 10_556 5_445 65.699(9) ?
    Cd Sb2 Eu3 . 5_445 65.122(14) ?
    Eu4 Sb2 Eu3 5_455 5_445 78.764(8) ?
    Eu4 Sb2 Eu3 5 5_445 143.452(18) ?
    Sb2 Sb2 Eu3 10_556 5_545 65.699(9) ?
    Cd Sb2 Eu3 . 5_545 65.122(14) ?
    Eu4 Sb2 Eu3 5_455 5_545 143.452(18) ?
    Eu4 Sb2 Eu3 5 5_545 78.764(8) ?
    Eu3 Sb2 Eu3 5_445 5_545 87.282(17) ?
    Sb2 Sb2 Eu2 10_556 5 66.952(9) ?
    Cd Sb2 Eu2 . 5 137.661(10) ?
    Eu4 Sb2 Eu2 5_455 5 136.289(17) ?
    Eu4 Sb2 Eu2 5 5 76.887(8) ?
    Eu3 Sb2 Eu2 5_445 5 132.515(16) ?
    Eu3 Sb2 Eu2 5_545 5 76.673(13) ?
    Sb2 Sb2 Eu2 10_556 5_455 66.952(8) ?
    Cd Sb2 Eu2 . 5_455 137.661(10) ?
    Eu4 Sb2 Eu2 5_455 5_455 76.887(7) ?
    Eu4 Sb2 Eu2 5 5_455 136.289(17) ?
    Eu3 Sb2 Eu2 5_445 5_455 76.673(14) ?
    Eu3 Sb2 Eu2 5_545 5_455 132.515(16) ?
    Eu2 Sb2 Eu2 5 5_455 82.083(17) ?
    Cd Sb3 Cd . 10_556 111.30(3) ?
    Cd Sb3 Eu1 . 6_454 76.384(11) ?
    Cd Sb3 Eu1 10_556 6_454 135.084(7) ?
    Cd Sb3 Eu1 . 13_556 135.084(7) ?
    Cd Sb3 Eu1 10_556 13_556 76.384(11) ?
    Eu1 Sb3 Eu1 6_454 13_556 130.47(3) ?
    Cd Sb3 Eu1 . 13_456 135.084(7) ?
    Cd Sb3 Eu1 10_556 13_456 76.384(12) ?
    Eu1 Sb3 Eu1 6_454 13_456 69.701(15) ?
    Eu1 Sb3 Eu1 13_556 13_456 89.770(15) ?
    Cd Sb3 Eu1 . 6_554 76.384(11) ?
    Cd Sb3 Eu1 10_556 6_554 135.084(7) ?
    Eu1 Sb3 Eu1 6_454 6_554 89.770(15) ?
    Eu1 Sb3 Eu1 13_556 6_554 69.701(15) ?
    Eu1 Sb3 Eu1 13_456 6_554 130.47(3) ?
    Cd Sb3 Eu3 . 5_545 66.237(13) ?
    Cd Sb3 Eu3 10_556 5_545 66.236(13) ?
    Eu1 Sb3 Eu3 6_454 5_545 142.479(13) ?
    Eu1 Sb3 Eu3 13_556 5_545 78.764(10) ?
    Eu1 Sb3 Eu3 13_456 5_545 142.479(13) ?
    Eu1 Sb3 Eu3 6_554 5_545 78.764(10) ?
    Cd Sb3 Eu3 . 5_445 66.237(13) ?
    Cd Sb3 Eu3 10_556 5_445 66.236(14) ?
    Eu1 Sb3 Eu3 6_454 5_445 78.764(10) ?
    Eu1 Sb3 Eu3 13_556 5_445 142.479(13) ?
    Eu1 Sb3 Eu3 13_456 5_445 78.764(10) ?
    Eu1 Sb3 Eu3 6_554 5_445 142.479(13) ?
    Eu3 Sb3 Eu3 5_545 5_445 88.86(2) ?
    Sb1 Cd Sb1 13_455 13 111.92(3) ?
    Sb1 Cd Sb3 13_455 . 111.885(17) ?
    Sb1 Cd Sb3 13 . 111.885(17) ?
    Sb1 Cd Sb2 13_455 . 108.095(17) ?
    Sb1 Cd Sb2 13 . 108.095(17) ?
    Sb3 Cd Sb2 . . 104.55(2) ?
    Sb1 Cd Eu3 13_455 5_545 166.858(18) ?
    Sb1 Cd Eu3 13 5_545 80.981(12) ?
    Sb3 Cd Eu3 . 5_545 63.115(14) ?
    Sb2 Cd Eu3 . 5_545 63.735(14) ?
    Sb1 Cd Eu3 13_455 5_445 80.981(12) ?
    Sb1 Cd Eu3 13 5_445 166.858(18) ?
    Sb3 Cd Eu3 . 5_445 63.115(14) ?
    Sb2 Cd Eu3 . 5_445 63.735(14) ?
    Eu3 Cd Eu3 5_545 5_445 86.030(15) ?
    Sb1 Cd Eu1 13_455 10_556 58.674(13) ?
    Sb1 Cd Eu1 13 10_556 58.674(13) ?
    Sb3 Cd Eu1 . 10_556 109.99(2) ?
    Sb2 Cd Eu1 . 10_556 145.46(2) ?
    Eu3 Cd Eu1 5_545 10_556 133.990(11) ?
    Eu3 Cd Eu1 5_445 10_556 133.990(11) ?
    Sb1 Cd Eu1 13_455 6_454 57.443(13) ?
    Sb1 Cd Eu1 13 6_454 117.87(2) ?
    Sb3 Cd Eu1 . 6_454 56.693(13) ?
    Sb2 Cd Eu1 . 6_454 133.962(13) ?
    Eu3 Cd Eu1 5_545 6_454 119.724(18) ?
    Eu3 Cd Eu1 5_445 6_454 70.603(12) ?
    Eu1 Cd Eu1 10_556 6_454 69.370(13) ?
    Sb1 Cd Eu1 13_455 6_554 117.87(2) ?
    Sb1 Cd Eu1 13 6_554 57.443(13) ?
    Sb3 Cd Eu1 . 6_554 56.693(13) ?
    Sb2 Cd Eu1 . 6_554 133.962(13) ?
    Eu3 Cd Eu1 5_545 6_554 70.603(12) ?
    Eu3 Cd Eu1 5_445 6_554 119.724(18) ?
    Eu1 Cd Eu1 10_556 6_554 69.370(13) ?
    Eu1 Cd Eu1 6_454 6_554 74.720(15) ?
    Sb1 Cd Eu4 13_455 5 115.04(2) ?
    Sb1 Cd Eu4 13 5 55.378(13) ?
    Sb3 Cd Eu4 . 5 132.546(13) ?
    Sb2 Cd Eu4 . 5 54.120(12) ?
    Eu3 Cd Eu4 5_545 5 69.550(10) ?
    Eu3 Cd Eu4 5_445 5 117.827(18) ?
    Eu1 Cd Eu4 10_556 5 99.961(13) ?
    Eu1 Cd Eu4 6_454 5 168.941(17) ?
    Eu1 Cd Eu4 6_554 5 104.797(9) ?
    Sb1 Cd Eu4 13_455 5_455 55.378(13) ?
    Sb1 Cd Eu4 13 5_455 115.04(2) ?
    Sb3 Cd Eu4 . 5_455 132.546(13) ?
    Sb2 Cd Eu4 . 5_455 54.120(12) ?
    Eu3 Cd Eu4 5_545 5_455 117.827(18) ?
    Eu3 Cd Eu4 5_445 5_455 69.550(10) ?
    Eu1 Cd Eu4 10_556 5_455 99.961(13) ?
    Eu1 Cd Eu4 6_454 5_455 104.797(9) ?
    Eu1 Cd Eu4 6_554 5_455 168.941(17) ?
    Eu4 Cd Eu4 5 5_455 73.485(12) ?
    Eu1 O Eu1 9_566 2_564 97.9(2) ?
    Eu1 O Eu2 9_566 5_455 107.12(4) ?
    Eu1 O Eu2 2_564 5_455 107.12(4) ?
    Eu1 O Eu2 9_566 5 107.12(4) ?
    Eu1 O Eu2 2_564 5 107.12(4) ?
    Eu2 O Eu2 5_455 5 126.7(2) ?
