# Supplementary material for: Penta­europium dicadmium penta­anti­monide oxide, Eu5Cd2Sb5O
Source: Acta Crystallogr Sect E Struct Rep Online. 2011 Jan 15;67(Pt 2):i11. doi: 10.1107/S1600536811000274 (PMC3051440; doi:10.1107/S1600536811000274)
Supplement: Supplementary file 2 [file e-67-00i11-Isup2.hkl]

# 
# h,k,l, Fc-squared, Fo-squared, sigma(Fo-squared) and status flag 
# 
data_I
_shelx_title ' fin in Cmcm' 
_shelx_refln_list_code          4 
_shelx_F_calc_maximum     2027.98 
_exptl_crystal_F_000      2702.19 
_reflns_d_resolution_high  0.7499 
 
loop_ 
 _symmetry_equiv_pos_as_xyz 
 'x, y, z' 
 '-x, -y, z+1/2' 
 '-x, y, -z+1/2' 
 'x, -y, -z' 
 'x+1/2, y+1/2, z' 
 '-x+1/2, -y+1/2, z+1/2' 
 '-x+1/2, y+1/2, -z+1/2' 
 'x+1/2, -y+1/2, -z' 
 '-x, -y, -z' 
 'x, y, -z-1/2' 
 'x, -y, z-1/2' 
 '-x, y, z' 
 '-x+1/2, -y+1/2, -z' 
 'x+1/2, y+1/2, -z-1/2' 
 'x+1/2, -y+1/2, z-1/2' 
 '-x+1/2, y+1/2, z' 
 
_cell_length_a     4.7088 
_cell_length_b    21.9652 
_cell_length_c    14.5982 
_cell_angle_alpha  90.000 
_cell_angle_beta   90.000 
_cell_angle_gamma  90.000 
 
_shelx_F_squared_multiplier     1.000 
 
loop_ 
 _refln_index_h 
 _refln_index_k 
 _refln_index_l 
 _refln_F_squared_calc 
 _refln_F_squared_meas 
 _refln_F_squared_sigma 
 _refln_observed_status 
   2   0   0  4112698.25  3666691.25  96793.13 o 
   4   0   0  1635504.13  1589854.88  28396.80 o 
   6   0   0   582703.19   603737.19  15656.73 o 
   1   1   0     8635.88     9536.40    291.98 o 
   3   1   0     4985.67     5560.91    497.54 o 
   5   1   0     1670.54     1819.77    354.77 o 
   0   2   0      118.45      501.91    171.13 o 
   2   2   0      157.20      812.73    159.72 o 
   4   2   0      229.55      183.87    255.06 o 
   6   2   0      296.31     -173.41    606.24 o 
   1   3   0       29.54      653.52    135.43 o 
   3   3   0       42.59      712.38    181.02 o 
   5   3   0       19.70       52.84    224.15 o 
   0   4   0     2719.51     2502.87    234.65 o 
   2   4   0     3241.49     3105.33    267.41 o 
   4   4   0     3125.12     4045.43    501.09 o 
   6   4   0     1697.75      413.79    306.78 o 
   1   5   0   641279.13   672223.00   8592.17 o 
   3   5   0   307352.94   313446.53   4336.69 o 
   5   5   0   114104.41   112442.87   2737.79 o 
   0   6   0    77707.45    72174.17   2445.85 o 
   2   6   0    47540.13    50324.11   1383.77 o 
   4   6   0    21536.51    23055.30    970.44 o 
   6   6   0     9313.05     8671.11    887.34 o 
   1   7   0    56123.97    55595.32   1019.47 o 
   3   7   0    35436.61    35775.81    861.49 o 
   5   7   0    17215.18    16763.49   1484.67 o 
   0   8   0  1265134.00  1260749.00  30638.74 o 
   2   8   0   859536.63   852487.06   9400.25 o 
   4   8   0   375849.66   376573.81   5708.58 o 
   6   8   0   139948.95   143686.66   3871.88 o 
   1   9   0   242317.03   248633.89   3872.24 o 
   3   9   0   138938.64   136536.69   2329.79 o 
   5   9   0    62302.75    57360.64   2155.56 o 
   0  10   0   188986.50   187197.52   3982.90 o 
   2  10   0   132742.02   127536.90   2372.11 o 
   4  10   0    56990.76    56158.91   1765.70 o 
   1  11   0   418674.63   422678.59   5339.20 o 
   3  11   0   226693.86   219755.33   3743.14 o 
   5  11   0    93271.16    90264.97   2881.41 o 
   0  12   0    86098.84    89483.95   1960.64 o 
   2  12   0    63158.71    61552.14   1526.20 o 
   4  12   0    30054.11    28377.52   1311.10 o 
   1  13   0    17813.90    18213.91    670.55 o 
   3  13   0     9622.61     9578.15    706.07 o 
   5  13   0     3688.17     3625.89    880.95 o 
   0  14   0   417567.19   406058.72  10053.92 o 
   2  14   0   319348.94   315383.19   4867.68 o 
   4  14   0   166887.83   162669.69   3559.01 o 
   1  15   0   107014.77   104600.95   1858.53 o 
   3  15   0    59044.69    55478.53   1568.40 o 
   5  15   0    23319.76    24405.42   1545.19 o 
   0  16   0    14203.79    12811.84    698.37 o 
   2  16   0    10699.43    10915.60    735.42 o 
   4  16   0     5158.78     5097.25    597.04 o 
   1  17   0   200884.38   200192.78   3395.01 o 
   3  17   0   126419.83   119974.45   2589.16 o 
   5  17   0    58960.72    59466.48   3130.14 o 
   0  18   0    85658.04    88380.02   2684.53 o 
   2  18   0    67190.53    65526.79   1707.65 o 
   4  18   0    35078.02    33681.84   1393.68 o 
   1  19   0   198663.81   194917.13   3402.38 o 
   3  19   0   126262.98   123252.89   2664.26 o 
   0  20   0   178862.20   174864.45   4755.30 o 
   2  20   0   140361.28   136234.08   2789.53 o 
   4  20   0    73916.59    71306.63   2734.07 o 
   1  21   0    43984.90    42074.03   1497.09 o 
   3  21   0    28028.22    24956.29   1130.98 o 
   0  22   0   243804.06   253591.14  12569.58 o 
   2  22   0   197940.31   194324.42   3650.73 o 
   4  22   0   112106.65   108703.36   3577.33 o 
   1  23   0    61577.24    60865.14   1902.10 o 
   3  23   0    41415.33    41308.16   1401.35 o 
   0  24   0    12413.02    11126.37   1551.04 o 
   2  24   0     9846.51     9214.55    854.03 o 
   1  25   0    24732.14    23415.78   1511.26 o 
   3  25   0    15930.44    16664.86   1099.01 o 
   0  26   0    19152.84    14844.83   2281.54 o 
   2  26   0    16549.29    15704.79   1355.60 o 
   1  27   0    18054.43    15896.96   1293.42 o 
   0  28   0     2812.07     1778.33    568.49 o 
   1   1   1      388.98      718.11     98.82 o 
   3   1   1       73.30      148.86    117.84 o 
   5   1   1      214.58      203.68    144.41 o 
   0   2   1    18955.79    21201.68    365.32 o 
   2   2   1    14263.34    14179.93    333.48 o 
   4   2   1     9104.43     9164.72    419.62 o 
   6   2   1     5356.12     5938.84    516.74 o 
   1   3   1    84000.23    89145.21    996.78 o 
   3   3   1    34501.52    33544.79    602.58 o 
   5   3   1     9678.80    10099.28    576.47 o 
   0   4   1     3861.57     4260.96    177.10 o 
   2   4   1     2983.74     3866.99    244.29 o 
   4   4   1     2071.16     2342.69    238.76 o 
   6   4   1     1411.99     1139.45    215.19 o 
   1   5   1   102350.59   102554.85   1127.48 o 
   3   5   1    53091.17    52764.23    777.82 o 
   5   5   1    21510.34    21780.35    791.36 o 
   0   6   1     6835.60     6798.95    258.16 o 
   2   6   1     5806.21     6209.55    228.80 o 
   4   6   1     3676.40     4280.89    348.45 o 
   6   6   1     2165.90     1460.24    211.74 o 
   1   7   1    40875.11    41080.32    600.73 o 
   3   7   1    27304.96    28399.08    541.98 o 
   5   7   1    15356.09    14022.79    813.52 o 
   0   8   1    22994.63    23591.09    786.12 o 
   2   8   1    14641.15    14304.17    379.99 o 
   4   8   1     4392.12     4243.00    356.53 o 
   6   8   1      650.88     1551.15    312.11 o 
   1   9   1      567.89      650.05    108.15 o 
   3   9   1      639.32     1096.17    160.95 o 
   5   9   1      618.40      792.18    242.21 o 
   0  10   1      245.73      615.46    135.39 o 
   2  10   1      270.10      500.78    108.77 o 
   4  10   1      251.92      220.24    210.27 o 
   1  11   1    84411.69    85690.92   1065.15 o 
   3  11   1    43210.96    42760.27    926.18 o 
   5  11   1    15899.84    14184.93    828.52 o 
   0  12   1    90551.91    92943.23   2099.44 o 
   2  12   1    70847.13    70063.60   1069.50 o 
   4  12   1    40900.60    37994.01   1050.43 o 
   1  13   1    20818.15    21841.24    494.44 o 
   3  13   1    14972.07    14435.36    592.15 o 
   5  13   1     9360.91     8483.12    883.85 o 
   0  14   1    80262.83    80179.21   1638.84 o 
   2  14   1    58199.86    56392.41   1050.98 o 
   4  14   1    26805.90    24799.43    910.64 o 
   1  15   1     2477.48     2634.78    219.77 o 
   3  15   1     1504.30     1460.04    221.11 o 
   5  15   1      647.57      799.69    221.38 o 
   0  16   1   181258.69   173799.58   2438.42 o 
   2  16   1   137655.39   133258.17   1856.33 o 
   4  16   1    68447.69    65036.97   1438.71 o 
   1  17   1    64285.98    63841.97   1050.94 o 
   3  17   1    44598.81    42267.79    970.55 o 
   5  17   1    24872.72    25195.01   1449.25 o 
   0  18   1     2901.40     2817.30    381.92 o 
   2  18   1     3067.23     2348.61    255.56 o 
   4  18   1     2990.74     3143.10    329.60 o 
   1  19   1     4679.39     5458.37    364.04 o 
   3  19   1     2546.49     2530.05    270.69 o 
   0  20   1    17572.99    15648.34    800.42 o 
   2  20   1    14136.96    13029.78    578.66 o 
   4  20   1     7882.58     7310.15    520.46 o 
   1  21   1    58188.36    56586.32   1246.77 o 
   3  21   1    37097.49    35794.44    914.60 o 
   0  22   1     3806.12     3849.83    626.51 o 
   2  22   1     2641.85     2431.26    262.53 o 
   4  22   1      912.11     1330.32    214.67 o 
   1  23   1    12161.67    11322.16    625.69 o 
   3  23   1     9980.70    11066.39    566.13 o 
   0  24   1    25932.59    24259.44   1503.99 o 
   2  24   1    22192.86    19776.34    819.65 o 
   1  25   1    60783.24    61990.40   1631.52 o 
   3  25   1    42587.52    41214.99   1114.09 o 
   0  26   1    38651.96    37440.92   2396.58 o 
   2  26   1    31508.51    30338.14   1159.55 o 
   1  27   1     7736.88     7631.36    646.03 o 
   0  28   1    10573.59    11498.68   1135.93 o 
   0   0   2      647.88      629.62    121.11 o 
   2   0   2      108.22      663.47    172.62 o 
   4   0   2      101.71       96.10    179.32 o 
   6   0   2      300.95      315.82    328.47 o 
   1   1   2    20322.58    21709.06    396.42 o 
   3   1   2    10668.85    11828.20    389.53 o 
   5   1   2     5465.91     5677.20    394.90 o 
   0   2   2     1063.02     1424.30    200.85 o 
   2   2   2      573.01      778.74    160.80 o 
   4   2   2      154.09      143.94    149.60 o 
   6   2   2       19.63      528.96    333.88 o 
   1   3   2    16759.27    16765.36    300.52 o 
   3   3   2     8280.28     8726.70    328.64 o 
   5   3   2     2636.21     2821.11    297.11 o 
   0   4   2      792.16     1443.79    178.73 o 
   2   4   2      552.26     1074.24    139.73 o 
   4   4   2      631.23      725.64    179.00 o 
   6   4   2      618.03      852.11    381.84 o 
   1   5   2   912256.13   908895.00   7148.42 o 
   3   5   2   440951.00   446137.84   3920.85 o 
   5   5   2   164798.73   166732.48   2710.38 o 
   0   6   2   482300.50   491993.41   5414.56 o 
   2   6   2   324662.31   330353.94   2949.68 o 
   4   6   2   138342.42   136913.75   1926.89 o 
   6   6   2    48920.51    51276.37   1534.68 o 
   1   7   2   250409.13   254467.59   2462.88 o 
   3   7   2   128447.42   126961.38   1477.00 o 
   5   7   2    51056.62    50124.68   1557.14 o 
   0   8   2   107060.47   109582.95   1516.70 o 
   2   8   2    75362.00    74796.98    953.36 o 
   4   8   2    35634.12    34199.72    887.44 o 
   6   8   2    14734.72    13705.70   1240.33 o 
   1   9   2    21713.46    21691.18    447.99 o 
   3   9   2     9609.60    10319.36    375.55 o 
   5   9   2     3022.48     2702.39    357.69 o 
   0  10   2   525220.94   493020.06   6979.42 o 
   2  10   2   373938.13   365744.31   3422.38 o 
   4  10   2   168823.97   167244.56   2536.37 o 
   1  11   2     6514.71     6758.16    282.92 o 
   3  11   2     3125.32     3184.12    303.84 o 
   5  11   2      929.49      895.15    210.06 o 
   0  12   2     1898.25     2119.83    226.31 o 
   2  12   2     1740.74     1775.34    219.83 o 
   4  12   2     1194.07     1687.94    277.76 o 
   1  13   2   236384.92   230923.34   2323.75 o 
   3  13   2   136648.67   134195.59   1903.32 o 
   5  13   2    58753.11    56316.20   1608.29 o 
   0  14   2   208563.83   201972.91   2691.35 o 
   2  14   2   155507.25   148947.05   2067.49 o 
   4  14   2    75299.38    73608.18   1551.76 o 
   1  15   2   254502.75   250616.42   2891.70 o 
   3  15   2   151509.86   149461.91   2083.65 o 
   5  15   2    64190.95    65807.21   1973.19 o 
   0  16   2    69789.86    67649.57   2256.56 o 
   2  16   2    52194.69    51915.37   1037.00 o 
   4  16   2    25177.74    24181.32    921.77 o 
   1  17   2      471.74      437.17    142.86 o 
   3  17   2      382.51      412.88    140.13 o 
   5  17   2      361.29      846.34    358.92 o 
   0  18   2     5837.18     5226.49    497.04 o 
   2  18   2     4325.32     4268.59    336.42 o 
   4  18   2     2046.85     2768.22    300.33 o 
   1  19   2    73583.48    72450.13   1291.14 o 
   3  19   2    50488.20    46566.20   1049.05 o 
   0  20   2    10976.25    10120.55    655.96 o 
   2  20   2     8045.12     8085.81    481.04 o 
   4  20   2     3443.63     3737.76    329.36 o 
   1  21   2      148.73      502.80    180.57 o 
   3  21   2      208.92      231.17    173.18 o 
   0  22   2     6736.28     6485.95    656.65 o 
   2  22   2     5622.50     5586.21    426.44 o 
   4  22   2     3486.21     3601.83    296.72 o 
   1  23   2      902.72     1767.84    441.29 o 
   3  23   2      823.84      736.17    198.76 o 
   0  24   2      213.25      108.49    271.64 o 
   2  24   2      121.63      797.42    202.68 o 
   1  25   2    93233.42    92834.10   1912.96 o 
   3  25   2    62183.65    63035.59   1425.01 o 
   0  26   2    82912.50    81716.88   2761.83 o 
   2  26   2    68072.38    67581.22   1487.75 o 
   1  27   2    73875.88    78978.40   2074.74 o 
   0  28   2     1892.52     3160.20    641.48 o 
   1   1   3    17109.79    16884.57    357.78 o 
   3   1   3     9081.42     9535.24    321.18 o 
   5   1   3     2955.78     2980.91    293.12 o 
   0   2   3     4133.35     4041.85    217.01 o 
   2   2   3     1018.90     1339.75    153.69 o 
   4   2   3       92.64      333.79    138.48 o 
   6   2   3      506.40      361.63    219.16 o 
   1   3   3   447959.09   461548.66   3657.84 o 
   3   3   3   234574.55   239005.30   2270.78 o 
   5   3   3   104066.06   100624.67   2054.01 o 
   0   4   3   101918.76   105448.34   1419.52 o 
   2   4   3    66540.37    64937.21    826.89 o 
   4   4   3    26795.11    26865.39    706.10 o 
   6   4   3     8453.87     9437.48    674.05 o 
   1   5   3   428848.38   437970.28   3764.84 o 
   3   5   3   211709.61   215842.17   2099.69 o 
   5   5   3    84440.74    83643.46   1737.00 o 
   0   6   3   387806.13   406124.25   7729.14 o 
   2   6   3   253471.47   255392.58   2358.22 o 
   4   6   3   103229.66   105956.14   1545.52 o 
   6   6   3    36116.48    37775.08   1273.42 o 
   1   7   3     5189.45     5238.13    228.26 o 
   3   7   3     1583.63     2127.05    199.30 o 
   5   7   3      120.68      290.59    173.96 o 
   0   8   3   177753.34   187435.50   2252.70 o 
   2   8   3   128788.61   130766.92   1435.10 o 
   4   8   3    66799.53    65034.98   1297.03 o 
   1   9   3   108597.27   109387.33   1199.45 o 
   3   9   3    52931.32    52136.38    842.70 o 
   5   9   3    18803.07    18822.49   1029.87 o 
   0  10   3     2693.29     3244.53    257.83 o 
   2  10   3     2261.55     2407.07    210.34 o 
   4  10   3     1416.52     1503.37    255.21 o 
   1  11   3    12135.11    12778.15    339.45 o 
   3  11   3     5722.74     5411.33    364.70 o 
   5  11   3     1710.44     1719.93    271.76 o 
   0  12   3    57316.52    58501.78   1290.66 o 
   2  12   3    41050.96    38913.04    721.22 o 
   4  12   3    17359.56    17333.12    788.47 o 
   1  13   3     5204.82     5029.89    239.89 o 
   3  13   3     1640.24     1647.50    233.59 o 
   5  13   3      152.68      545.47    246.48 o 
   0  14   3   134529.58   130636.36   1953.51 o 
   2  14   3   105567.92   102734.34   1448.22 o 
   4  14   3    58876.36    59176.27   1377.81 o 
   1  15   3      195.45      659.13    149.74 o 
   3  15   3      134.90      400.33    163.43 o 
   5  15   3       58.37      346.31    228.40 o 
   0  16   3    23941.23    24681.18    694.03 o 
   2  16   3    19561.96    18607.70    650.44 o 
   4  16   3    12014.63    10694.68    643.81 o 
   1  17   3    90398.58    87625.37   1303.42 o 
   3  17   3    52668.72    50109.64   1077.82 o 
   5  17   3    21369.56    21495.96   1003.11 o 
   0  18   3    26670.78    25941.17    950.84 o 
   2  18   3    22654.95    22448.46    720.53 o 
   4  18   3    15136.13    15281.75    768.80 o 
   1  19   3    29374.53    27710.13    778.64 o 
   3  19   3    21266.12    21108.00    752.00 o 
   0  20   3      283.84      475.01    255.93 o 
   2  20   3      215.23      571.59    164.10 o 
   4  20   3      128.30      242.28    162.61 o 
   1  21   3       91.23      354.44    189.85 o 
   3  21   3       33.59      374.73    138.71 o 
   0  22   3    13131.22    13462.65    936.55 o 
   2  22   3    11762.40    11493.01    601.85 o 
   4  22   3     8629.54     8780.11    515.13 o 
   1  23   3      150.87      657.48    181.50 o 
   3  23   3      300.89     -105.70    229.52 o 
   0  24   3    18529.90    17105.20   1274.07 o 
   2  24   3    14708.55    14888.18    733.33 o 
   1  25   3    29063.76    30319.63   1052.71 o 
   3  25   3    20248.58    21542.40   1146.65 o 
   0  26   3     2370.14     2487.46    694.68 o 
   2  26   3     2189.18     1912.95    312.98 o 
   1  27   3     5034.73     5209.01    494.75 o 
   0  28   3     6840.22     5465.51   1039.89 o 
   0   0   4    84915.75    86995.84   1746.15 o 
   2   0   4    51708.97    52678.57   1154.41 o 
   4   0   4    19163.02    17636.93    819.94 o 
   6   0   4     5744.15     6168.21    677.98 o 
   1   1   4  1116815.63  1125497.75  13458.22 o 
   3   1   4   552449.63   556782.19   5025.63 o 
   5   1   4   210565.50   221545.83   3079.37 o 
   0   2   4    81389.76    84741.88   1423.03 o 
   2   2   4    57941.72    57454.43    857.27 o 
   4   2   4    25507.24    26396.34    706.18 o 
   6   2   4     9196.92     9591.07    689.03 o 
   1   3   4     5926.77     5926.92    211.52 o 
   3   3   4     3186.67     3205.47    268.83 o 
   5   3   4     1237.66     1562.45    226.87 o 
   0   4   4   549497.06   600725.50   7942.73 o 
   2   4   4   366221.94   372208.69   3162.47 o 
   4   4   4   156756.98   157266.13   2039.04 o 
   6   4   4    56082.69    59833.51   1742.93 o 
   1   5   4      778.84     1315.28    134.48 o 
   3   5   4     1074.89     1138.90    180.45 o 
   5   5   4     1041.54     1289.48    308.90 o 
   0   6   4    16136.92    17570.78    500.02 o 
   2   6   4    12215.25    13152.96    339.93 o 
   4   6   4     7460.75     7497.77    422.58 o 
   6   6   4     4118.86     4764.00   1274.54 o 
   1   7   4   216495.52   217841.59   1965.54 o 
   3   7   4   119449.84   119081.38   1513.02 o 
   5   7   4    49697.61    49025.28   1384.78 o 
   0   8   4    62397.90    64773.93   1115.09 o 
   2   8   4    44838.07    44172.61    707.60 o 
   4   8   4    21508.68    21454.50    770.83 o 
   1   9   4   622866.50   639946.88   5624.94 o 
   3   9   4   337874.97   334739.66   3305.46 o 
   5   9   4   136927.02   147202.05   2762.63 o 
   0  10   4   124313.46   125039.31   1815.08 o 
   2  10   4    88474.38    87414.17   1116.80 o 
   4  10   4    39597.20    37301.67   1051.84 o 
   1  11   4     4105.84     5015.02    214.87 o 
   3  11   4     1623.64     1768.28    204.24 o 
   5  11   4      236.87     1094.46    237.02 o 
   0  12   4    23439.88    23167.86    637.55 o 
   2  12   4    16830.51    16512.88    490.33 o 
   4  12   4     8006.69     7779.49    557.26 o 
   1  13   4   525809.06   528783.25   5516.17 o 
   3  13   4   324656.59   318083.00   3773.66 o 
   5  13   4   150183.05   154499.34   2917.20 o 
   0  14   4     7152.69     7075.37    407.93 o 
   2  14   4     4787.49     4376.68    320.35 o 
   4  14   4     1625.34     1773.11    296.48 o 
   1  15   4    43834.73    43152.67    782.67 o 
   3  15   4    26171.70    24224.84    800.82 o 
   5  15   4    10625.73    12102.48    774.59 o 
   0  16   4   130815.97   137424.23   2294.87 o 
   2  16   4    99297.82    96234.20   1519.15 o 
   4  16   4    49515.38    47445.95   1241.68 o 
   1  17   4    78968.16    80343.01   1244.42 o 
   3  17   4    51432.18    49886.48   1141.33 o 
   0  18   4    15251.89    15367.24    761.46 o 
   2  18   4    12606.51    12510.87    570.47 o 
   4  18   4     7651.59     7716.34    540.83 o 
   1  19   4    20358.40    18787.17    730.23 o 
   3  19   4    11917.76    12564.39    634.63 o 
   0  20   4   433722.72   448056.66   7355.64 o 
   2  20   4   347769.22   342570.19   4060.57 o 
   4  20   4   192255.13   194366.69   3126.50 o 
   1  21   4   341855.72   342343.13   4223.22 o 
   3  21   4   226478.08   224275.16   3208.87 o 
   0  22   4    58801.82    57939.19   1826.67 o 
   2  22   4    48708.34    48643.63   1129.34 o 
   1  23   4     3780.77     3882.86    388.10 o 
   3  23   4     2736.71     3132.93    485.44 o 
   0  24   4      152.14      236.15    262.40 o 
   2  24   4      188.19      218.36    164.37 o 
   1  25   4     6792.79     5795.30    492.18 o 
   0  26   4    29365.45    28992.96   2840.84 o 
   2  26   4    23800.69    24228.78    998.53 o 
   1  27   4    39102.81    39144.58   1400.67 o 
   0  28   4    50134.70    54869.95   2182.86 o 
   1   1   5   351001.63   352701.97   4085.45 o 
   3   1   5   179111.81   176556.83   2025.84 o 
   5   1   5    68321.25    70307.23   1340.59 o 
   0   2   5     2230.19     2750.23    232.41 o 
   2   2   5     2574.75     2802.73    221.85 o 
   4   2   5     2627.75     2677.42    250.45 o 
   6   2   5     2124.59     2248.98    267.49 o 
   1   3   5    44730.12    47229.81    622.85 o 
   3   3   5    29082.88    29299.35    664.98 o 
   5   3   5    16314.72    17276.23    697.43 o 
   0   4   5    32270.85    33185.75    703.81 o 
   2   4   5    21519.34    20518.86    414.11 o 
   4   4   5     8074.03     7838.35    448.17 o 
   6   4   5     2153.55     3553.12    556.88 o 
   1   5   5    14024.10    13272.95    330.00 o 
   3   5   5     7819.70     7688.82    375.65 o 
   5   5   5     3141.24     3352.03    452.51 o 
   0   6   5    67931.46    70520.28   1186.23 o 
   2   6   5    46543.29    46454.97    684.46 o 
   4   6   5    19650.62    19393.04    604.33 o 
   1   7   5    26321.66    27349.26    488.21 o 
   3   7   5    10978.38    10962.64    465.23 o 
   5   7   5     2671.04     2440.37    303.98 o 
   0   8   5   259957.06   270249.91   3448.49 o 
   2   8   5   195330.95   200705.59   2026.60 o 
   4   8   5   103740.25   105180.01   1679.61 o 
   1   9   5    20218.28    20155.98    427.25 o 
   3   9   5    13630.36    12703.54    450.30 o 
   5   9   5     7664.93     7488.42    758.85 o 
   0  10   5    51662.84    52186.10   1034.99 o 
   2  10   5    37994.87    37678.43    677.04 o 
   4  10   5    18806.58    18712.25    813.16 o 
   1  11   5     1243.80     1634.92    152.23 o 
   3  11   5     1314.34     1454.70    198.25 o 
   5  11   5     1075.85     1185.67    225.45 o 
   0  12   5    24786.47    25078.88    690.58 o 
   2  12   5    16980.11    15771.39    495.36 o 
   4  12   5     6236.26     5929.59    510.62 o 
   1  13   5   127691.90   127381.61   1460.20 o 
   3  13   5    84106.39    82908.44   1485.11 o 
   5  13   5    44137.75    44313.34   1388.67 o 
   0  14   5    17681.50    19172.12    646.64 o 
   2  14   5    12318.42    12736.94    510.32 o 
   4  14   5     4886.83     5639.12    478.04 o 
   1  15   5     8988.20     9104.15    393.83 o 
   3  15   5     5905.31     5277.23    412.11 o 
   5  15   5     2916.21     3093.43    357.67 o 
   0  16   5    17694.02    18451.79    713.82 o 
   2  16   5    14895.75    15110.37    600.48 o 
   4  16   5     9479.05     9262.60    620.10 o 
   1  17   5    19937.01    20270.73    598.46 o 
   3  17   5    10889.47    10340.68    575.95 o 
   0  18   5     4119.89     4279.67    404.43 o 
   2  18   5     2734.06     2153.55    244.88 o 
   4  18   5      831.58     1000.52    236.85 o 
   1  19   5     7574.01     8357.69    452.75 o 
   3  19   5     4163.79     3854.60    354.61 o 
   0  20   5    28892.02    29506.67   1240.96 o 
   2  20   5    23404.37    23665.08    753.01 o 
   4  20   5    13343.67    13644.00    730.19 o 
   1  21   5     9593.20     9616.51    571.89 o 
   3  21   5     7227.47     6618.03    493.79 o 
   0  22   5    48116.05    50185.72   1690.43 o 
   2  22   5    37784.54    37218.48   1098.00 o 
   1  23   5      440.71      509.85    196.03 o 
   3  23   5      596.33      330.43    228.11 o 
   0  24   5      178.03      336.79    287.40 o 
   2  24   5      228.57      273.08    278.15 o 
   1  25   5    30023.75    29844.91   1149.63 o 
   0  26   5     1159.28     1345.67    618.37 o 
   2  26   5      872.59     1565.43    236.20 o 
   1  27   5     2022.78     2588.20    312.43 o 
   0  28   5    38674.53    41988.40   2127.14 o 
   0   0   6    62593.51    67568.68   1555.81 o 
   2   0   6    38734.92    38609.98    995.22 o 
   4   0   6    13778.92    13359.65    735.30 o 
   1   1   6       42.27      232.24    106.62 o 
   3   1   6       18.47      229.38    131.25 o 
   5   1   6      117.05      480.05    175.54 o 
   0   2   6   267755.84   275742.53   3365.04 o 
   2   2   6   188777.69   193050.64   2057.75 o 
   4   2   6    87857.76    90125.94   1428.06 o 
   1   3   6   270285.03   273695.34   2775.82 o 
   3   3   6   145010.06   143632.84   1772.25 o 
   5   3   6    60992.82    61233.41   1229.95 o 
   0   4   6   526442.88   541609.31   8162.81 o 
   2   4   6   360231.56   366265.38   3299.37 o 
   4   4   6   154547.81   155827.36   2067.85 o 
   1   5   6   107479.38   107033.99   1614.25 o 
   3   5   6    57029.06    55741.26    956.73 o 
   5   5   6    21885.61    21869.38    947.33 o 
   0   6   6   723949.38   727501.13   8100.91 o 
   2   6   6   521871.06   525716.44   5527.25 o 
   4   6   6   241737.77   243915.80   3844.77 o 
   1   7   6    86253.43    90655.19   1055.54 o 
   3   7   6    45992.96    46300.50    965.21 o 
   5   7   6    19114.86    18400.49    967.49 o 
   0   8   6    33111.27    34409.41    852.23 o 
   2   8   6    25947.28    25204.19    507.37 o 
   4   8   6    13803.86    13499.43    607.46 o 
   1   9   6    30022.13    31079.33    555.52 o 
   3   9   6    15385.53    14664.81    534.45 o 
   5   9   6     5252.64     3981.52    404.77 o 
   0  10   6    10814.94    10677.54    490.44 o 
   2  10   6     7790.12     7506.01    334.61 o 
   4  10   6     3186.32     2362.95    324.15 o 
   1  11   6   456527.38   470762.47   3965.04 o 
   3  11   6   264994.44   261911.75   3075.12 o 
   5  11   6   113917.92   117936.15   2488.11 o 
   0  12   6   300598.28   295874.81   3783.61 o 
   2  12   6   230161.56   228242.11   2454.98 o 
   4  12   6   118839.73   117841.91   2110.23 o 
   1  13   6    24904.06    24630.35    536.60 o 
   3  13   6    15176.26    15185.67    712.56 o 
   5  13   6     6683.92     6009.48    512.31 o 
   0  14   6   177733.97   180652.84   2610.57 o 
   2  14   6   136310.41   132967.16   1685.49 o 
   4  14   6    68125.31    69164.13   1536.88 o 
   1  15   6   180175.58   178474.06   2039.34 o 
   3  15   6   109934.63   109101.96   1936.83 o 
   5  15   6    48266.16    50857.46   1592.41 o 
   0  16   6    99911.41    98897.74   1879.97 o 
   2  16   6    77443.52    76931.83   1263.71 o 
   4  16   6    39199.42    36566.77   1260.22 o 
   1  17   6     8497.94     8676.22    440.67 o 
   3  17   6     5686.47     5258.39    428.52 o 
   0  18   6    60621.93    61226.25   1413.21 o 
   2  18   6    49003.39    47295.25   1020.35 o 
   4  18   6    28167.20    28340.37   1351.83 o 
   1  19   6    32696.35    32152.14    801.97 o 
   3  19   6    19983.70    19264.57    814.08 o 
   0  20   6    36661.10    36245.34   1629.81 o 
   2  20   6    31016.69    30564.31    850.85 o 
   4  20   6    20017.35    19757.45    927.05 o 
   1  21   6     9788.88     9573.98    562.98 o 
   3  21   6     5883.62     5891.88    547.21 o 
   0  22   6      405.08      601.77    256.82 o 
   2  22   6      348.00      470.89    173.86 o 
   1  23   6     1297.77     1351.72    229.89 o 
   3  23   6      739.01      697.25    212.93 o 
   0  24   6    13161.79    12973.95   1110.07 o 
   2  24   6    10226.67    10626.23    611.40 o 
   1  25   6    21656.16    21873.96    950.82 o 
   0  26   6   176330.81   194901.34   7377.90 o 
   2  26   6   146674.91   157996.34   3672.75 o 
   1  27   6     1288.42     1109.85    282.17 o 
   1   1   7    64220.91    65770.64    936.53 o 
   3   1   7    39937.47    39497.15    802.77 o 
   5   1   7    20375.00    20257.73    824.26 o 
   0   2   7   107073.88   108048.55   1624.92 o 
   2   2   7    82711.54    79198.29   1107.49 o 
   4   2   7    45789.51    44885.97    955.97 o 
   1   3   7    33011.31    32614.91    582.41 o 
   3   3   7    15064.01    14486.40    518.66 o 
   5   3   7     4267.03     4770.90    385.44 o 
   0   4   7    14307.85    14440.87    516.56 o 
   2   4   7     9699.50     9860.26    312.71 o 
   4   4   7     3413.47     3553.72    308.33 o 
   1   5   7    16759.26    16776.34    524.91 o 
   3   5   7     9704.31     9116.63    454.69 o 
   5   5   7     4232.03     3654.93    373.60 o 
   0   6   7   111620.40   106452.84   2399.45 o 
   2   6   7    85082.31    85695.13   1067.80 o 
   4   6   7    45634.73    44571.98   1002.02 o 
   1   7   7     3807.75     4196.20    236.09 o 
   3   7   7     3943.28     4143.84    318.26 o 
   5   7   7     3363.88     3001.83    389.25 o 
   0   8   7   101109.24   105174.74   1703.40 o 
   2   8   7    72682.32    70417.52    955.44 o 
   4   8   7    31752.25    29612.12    911.07 o 
   1   9   7    67004.05    66927.61    856.50 o 
   3   9   7    37823.16    36128.86    866.31 o 
   5   9   7    15035.40    15413.75    919.54 o 
   0  10   7    19434.50    19847.44    648.12 o 
   2  10   7    15313.38    15281.70    457.14 o 
   4  10   7     8350.05     9122.30    657.70 o 
   1  11   7    98671.47    99209.50   1203.33 o 
   3  11   7    57136.22    56299.80   1114.23 o 
   5  11   7    24102.25    24920.02   1122.14 o 
   0  12   7      142.49      332.32    167.09 o 
   2  12   7       83.37      405.35    130.98 o 
   4  12   7      303.70      738.53    266.03 o 
   1  13   7    26387.43    26649.94    639.69 o 
   3  13   7    19178.13    18178.94    681.90 o 
   5  13   7    11665.73    12091.79    777.88 o 
   0  14   7    90259.64    93980.05   1662.68 o 
   2  14   7    68798.98    68110.20   1101.90 o 
   4  14   7    34269.75    33851.29   1184.14 o 
   1  15   7    62785.97    62573.19   1031.65 o 
   3  15   7    40691.41    40174.48   1082.51 o 
   0  16   7   165052.70   162772.30   2690.87 o 
   2  16   7   129860.13   131333.19   1803.91 o 
   4  16   7    69209.78    71531.07   1924.64 o 
   1  17   7    30509.88    30129.53    739.92 o 
   3  17   7    23011.01    22837.42    972.27 o 
   0  18   7   108775.47   111119.21   2352.36 o 
   2  18   7    91536.55    91203.28   1527.59 o 
   4  18   7    57594.73    58248.06   1700.03 o 
   1  19   7     5697.88     5592.08    382.06 o 
   3  19   7     3191.43     3029.68    421.33 o 
   0  20   7       62.18      303.11    312.60 o 
   2  20   7       55.75      509.01    148.42 o 
   1  21   7      896.27      859.82    238.14 o 
   3  21   7      422.95      519.65    212.94 o 
   0  22   7     2904.13     2464.78    405.06 o 
   2  22   7     1991.78     2402.49    273.74 o 
   1  23   7    74449.46    75053.41   1760.66 o 
   3  23   7    55596.10    57084.66   1538.94 o 
   0  24   7       85.37      157.72    335.00 o 
   2  24   7       36.91      289.04    195.73 o 
   1  25   7    67060.95    70590.27   2078.82 o 
   0  26   7      147.13      201.25    609.38 o 
   0   0   8  1130602.50  1118094.63  27314.82 o 
   2   0   8   824554.44   826755.00  11675.70 o 
   4   0   8   393165.88   392497.56   6111.71 o 
   1   1   8   211991.23   207163.92   2164.16 o 
   3   1   8   117528.70   117604.72   1575.69 o 
   5   1   8    47326.58    46212.16   1167.80 o 
   0   2   8    24568.83    24796.46    878.73 o 
   2   2   8    18865.15    18117.76    490.81 o 
   4   2   8    10321.86    10372.79    550.35 o 
   1   3   8     4746.56     5171.45    265.61 o 
   3   3   8     3104.85     3352.35    292.34 o 
   5   3   8     1670.45     1577.58    215.11 o 
   0   4   8    67558.17    68153.48   1231.89 o 
   2   4   8    52613.01    50697.45    934.65 o 
   4   4   8    29187.19    28439.73    855.86 o 
   1   5   8   292189.41   291360.84   3476.06 o 
   3   5   8   165162.56   164314.53   2197.53 o 
   5   5   8    68202.54    67657.38   1601.84 o 
   0   6   8    38666.94    37341.88    877.79 o 
   2   6   8    28075.65    26311.69    534.47 o 
   4   6   8    12725.64    12382.32    619.26 o 
   1   7   8   295223.34   287350.75   2624.24 o 
   3   7   8   180938.69   180080.09   2471.27 o 
   5   7   8    83752.68    86853.06   2032.47 o 
   0   8   8    89334.98    91717.64   1585.60 o 
   2   8   8    67675.97    66405.07   1036.10 o 
   4   8   8    33958.92    34276.80   1019.89 o 
   1   9   8      119.37      539.79    159.66 o 
   3   9   8      314.01      346.41    176.49 o 
   5   9   8      495.38     1517.59    258.43 o 
   0  10   8   151108.39   150402.03   2280.65 o 
   2  10   8   113423.13   114761.03   1441.77 o 
   4  10   8    54446.86    53381.71   1677.29 o 
   1  11   8   226614.25   228662.81   2181.47 o 
   3  11   8   139255.00   137207.11   2178.72 o 
   5  11   8    61048.50    67210.51   1912.15 o 
   0  12   8    71552.88    76059.71   1646.48 o 
   2  12   8    55137.26    54052.18   1006.54 o 
   4  12   8    28474.16    26985.85   1147.18 o 
   1  13   8     7466.75     8232.20    394.07 o 
   3  13   8     4494.53     5329.33    442.42 o 
   5  13   8     1875.94     2875.87    767.94 o 
   0  14   8    21778.93    21660.48    737.02 o 
   2  14   8    18309.89    17576.84    592.11 o 
   4  14   8    11697.08    11714.77    831.25 o 
   1  15   8     7413.10     8156.72    404.76 o 
   3  15   8     5975.39     5797.41    530.02 o 
   0  16   8   107323.31   103734.23   2599.15 o 
   2  16   8    84680.46    87483.37   1480.26 o 
   4  16   8    45448.55    48405.73   1484.12 o 
   1  17   8    22189.15    22288.66    705.57 o 
   3  17   8    14654.47    15215.77    826.84 o 
   0  18   8    86571.99    85423.15   2016.93 o 
   2  18   8    69766.44    72593.84   1503.47 o 
   4  18   8    38646.72    40674.96   1384.16 o 
   1  19   8    62600.74    63630.09   1244.96 o 
   3  19   8    40396.08    41750.69   1247.30 o 
   0  20   8    90829.93    87371.67   2345.38 o 
   2  20   8    72728.62    74408.38   1605.07 o 
   1  21   8    60286.13    63142.62   1679.11 o 
   3  21   8    39918.14    42813.20   1771.99 o 
   0  22   8    45002.62    44059.41   1590.01 o 
   2  22   8    36923.31    38247.08   1144.03 o 
   1  23   8     4177.53     3369.91    360.78 o 
   0  24   8    32589.49    34245.86   1409.87 o 
   2  24   8    26565.54    27426.74   1212.20 o 
   1  25   8     9884.31    11254.40    735.92 o 
   0  26   8    16883.49    15747.14   1178.68 o 
   1   1   9      147.43      392.57    141.40 o 
   3   1   9      187.62      415.87    154.66 o 
   5   1   9      301.40      690.56    230.50 o 
   0   2   9   180297.27   176123.92   2544.66 o 
   2   2   9   128372.09   125657.95   1759.74 o 
   4   2   9    56462.63    56819.13   1249.02 o 
   1   3   9       76.27      718.38    260.66 o 
   3   3   9      230.28      216.43    177.56 o 
   5   3   9      561.77      774.30    186.10 o 
   0   4   9    28151.14    28478.66    736.08 o 
   2   4   9    22445.51    21944.29    665.24 o 
   4   4   9    13372.88    13336.03    654.09 o 
   1   5   9     8241.88     8439.45    365.66 o 
   3   5   9     5712.99     5285.93    419.98 o 
   5   5   9     2791.14     2660.37    467.85 o 
   0   6   9   165546.95   162287.36   2780.70 o 
   2   6   9   121915.85   122680.87   1572.99 o 
   4   6   9    57438.66    56577.79   1330.18 o 
   1   7   9    81586.87    80110.20   1410.52 o 
   3   7   9    55368.97    55125.95   1179.25 o 
   5   7   9    30164.70    30741.61   1189.72 o 
   0   8   9    48420.80    47228.75   1058.44 o 
   2   8   9    39657.27    39230.46    828.78 o 
   4   8   9    24734.33    25134.17    892.07 o 
   1   9   9     8521.98     8702.03    420.47 o 
   3   9   9     4108.63     4670.53    417.10 o 
   5   9   9     1251.82      969.48    267.28 o 
   0  10   9    52192.80    52246.23   1151.05 o 
   2  10   9    40631.64    40759.64    860.19 o 
   4  10   9    21832.68    20005.08   1022.87 o 
   1  11   9       84.83      207.15    155.38 o 
   3  11   9      197.44     -109.29    149.64 o 
   5  11   9      322.38       51.82    218.17 o 
   0  12   9   191386.17   188432.33   3046.76 o 
   2  12   9   155808.73   157694.95   2131.54 o 
   4  12   9    92667.19    96646.44   2197.17 o 
   1  13   9     4698.20     4356.82    315.41 o 
   3  13   9     1928.09     2103.48    280.39 o 
   0  14   9     2840.77     3668.62    368.40 o 
   2  14   9     2043.40     2140.32    244.67 o 
   4  14   9      782.24      838.90    304.25 o 
   1  15   9    42271.62    42483.62    890.71 o 
   3  15   9    27925.57    27037.36   1032.55 o 
   0  16   9     2196.18     2894.10    327.60 o 
   2  16   9     1546.95     1829.69    243.77 o 
   4  16   9      517.13      543.58    234.08 o 
   1  17   9     5193.60     5291.07    382.75 o 
   3  17   9     2598.35     3206.46    387.09 o 
   0  18   9     2113.79     2205.62    599.05 o 
   2  18   9     2159.36     2765.84    286.25 o 
   4  18   9     2035.88     2413.13    587.28 o 
   1  19   9    15897.23    15838.00    664.84 o 
   3  19   9    10113.46    10290.83    685.12 o 
   0  20   9    47353.18    48374.57   1652.87 o 
   2  20   9    39132.25    38517.69   1123.44 o 
   1  21   9   156122.52   162385.88   2535.00 o 
   3  21   9   106910.32   113068.50   2673.27 o 
   0  22   9     2832.49     3082.32    487.05 o 
   2  22   9     2049.47     1704.34    378.16 o 
   1  23   9     3933.19     3899.21    383.56 o 
   0  24   9     1286.14     1165.41    827.04 o 
   2  24   9     1235.97     1431.13    483.39 o 
   1  25   9     2359.79     2768.85    302.74 o 
   0   0  10    43404.20    43247.43   2071.68 o 
   2   0  10    31214.49    30796.71   1131.23 o 
   4   0  10    13306.90    13565.50   1018.47 o 
   1   1  10    13188.02    13708.45    533.03 o 
   3   1  10     9141.85     9571.61    520.65 o 
   5   1  10     5084.15     5019.55    396.24 o 
   0   2  10    37771.14    37358.26   1004.22 o 
   2   2  10    28393.28    26956.20    744.40 o 
   4   2  10    13744.32    14642.31    707.24 o 
   1   3  10   178511.56   174881.00   1990.65 o 
   3   3  10   107113.27   104218.75   1661.93 o 
   5   3  10    46588.73    46821.52   1278.75 o 
   0   4  10     1303.12     1399.12    250.87 o 
   2   4  10      906.50     1155.03    210.57 o 
   4   4  10      364.04      789.71    221.12 o 
   1   5  10   535169.88   521570.63   4584.46 o 
   3   5  10   320762.72   313163.59   5097.54 o 
   5   5  10   139692.81   146943.84   2612.32 o 
   0   6  10    24051.02    22973.91    933.61 o 
   2   6  10    17935.02    17930.20    636.54 o 
   4   6  10     8342.85     8127.00    564.47 o 
   1   7  10   131361.84   129216.41   1489.48 o 
   3   7  10    81198.83    79140.57   1492.06 o 
   5   7  10    36315.49    35661.83   1354.84 o 
   0   8  10    10996.79    12064.27    618.27 o 
   2   8  10     8983.46     9355.84    607.54 o 
   4   8  10     5476.05     4711.79    440.25 o 
   1   9  10     1017.65     1219.99    174.67 o 
   3   9  10      923.62      600.38    213.39 o 
   5   9  10      734.27      790.82    334.50 o 
   0  10  10   259123.53   254397.80   4169.30 o 
   2  10  10   200585.97   203280.34   2686.46 o 
   4  10  10   103064.88   106578.21   2148.35 o 
   1  11  10    48079.04    49178.16   1035.07 o 
   3  11  10    32678.53    32423.54   1092.36 o 
   0  12  10    12321.96    12947.66    687.11 o 
   2  12  10     9394.81     9692.52    583.22 o 
   4  12  10     4741.80     4683.41    509.15 o 
   1  13  10    75946.92    75145.13   1198.57 o 
   3  13  10    48276.49    50394.88   1347.95 o 
   0  14  10    25260.08    26268.85    914.42 o 
   2  14  10    19639.85    18954.65    713.85 o 
   4  14  10     9708.86    10215.00    761.14 o 
   1  15  10   245375.53   250922.70   2753.14 o 
   3  15  10   158966.69   162952.17   3359.32 o 
   0  16  10    34021.61    32950.30   1295.98 o 
   2  16  10    26888.19    27845.33    912.69 o 
   4  16  10    14036.39    14458.37    881.73 o 
   1  17  10    15104.10    15539.54    588.54 o 
   3  17  10     9674.24    10326.19    766.97 o 
   0  18  10     4777.51     5944.70    607.38 o 
   2  18  10     3742.95     3550.28    348.37 o 
   1  19  10    75932.24    75412.23   1613.79 o 
   3  19  10    55074.08    54619.19   1551.00 o 
   0  20  10    77737.87    78857.58   2517.66 o 
   2  20  10    62960.60    63259.77   1686.06 o 
   1  21  10      235.94      395.42    261.63 o 
   0  22  10     6776.79     7770.69    811.73 o 
   2  22  10     5822.55     5994.46    583.17 o 
   1  23  10    10287.80    10797.96    746.99 o 
   0  24  10       88.58       33.36    263.36 o 
   1   1  11    55716.11    53935.64    938.69 o 
   3   1  11    32964.66    32022.10    870.79 o 
   5   1  11    13435.20    14123.38    700.77 o 
   0   2  11   155963.55   151220.59   4004.33 o 
   2   2  11   126620.98   125749.70   1833.44 o 
   4   2  11    74892.93    75533.34   1547.31 o 
   1   3  11    92763.11    91876.56   1459.33 o 
   3   3  11    65052.65    63727.78   1251.17 o 
   5   3  11    35978.39    37353.39   1529.72 o 
   0   4  11    95687.66    93251.56   2077.25 o 
   2   4  11    73281.20    69655.18   1264.81 o 
   4   4  11    36670.75    36484.28   1023.68 o 
   1   5  11   146923.92   145963.50   1873.37 o 
   3   5  11    94227.84    90777.63   1642.53 o 
   5   5  11    45457.16    46904.25   1277.58 o 
   0   6  11    17690.71    17348.37    945.37 o 
   2   6  11    13201.74    12550.37    566.34 o 
   4   6  11     5988.91     5435.54    463.85 o 
   1   7  11    29068.54    30130.24    722.83 o 
   3   7  11    16163.53    15549.12    697.14 o 
   0   8  11     2105.69     2768.17    333.76 o 
   2   8  11     2259.37     2313.74    270.86 o 
   4   8  11     2337.73     2829.11    322.99 o 
   1   9  11      331.86      851.66    168.90 o 
   3   9  11       88.09      874.02    393.50 o 
   0  10  11   126683.30   128928.47   2321.05 o 
   2  10  11   101382.35   100256.13   1702.35 o 
   4  10  11    56597.41    57431.37   1497.64 o 
   1  11  11    83904.01    86157.43   1408.47 o 
   3  11  11    52584.48    51691.35   1270.66 o 
   0  12  11   112242.15   115149.24   2325.52 o 
   2  12  11    87993.94    86777.42   1669.88 o 
   4  12  11    45672.40    47269.96   1475.82 o 
   1  13  11     1355.76     1005.53    202.12 o 
   3  13  11     1556.38     1627.14    301.91 o 
   0  14  11    65338.24    67662.87   1568.41 o 
   2  14  11    54877.03    56904.02   1342.18 o 
   4  14  11    33955.01    34377.16   1264.35 o 
   1  15  11      302.58      423.20    157.36 o 
   3  15  11      234.09      658.61    289.36 o 
   0  16  11    15011.57    14694.04    946.43 o 
   2  16  11    11665.11    12202.44    682.11 o 
   1  17  11     1642.39     1880.04    199.40 o 
   3  17  11     1704.20     1719.38    319.78 o 
   0  18  11     1061.58      771.05    260.37 o 
   2  18  11      623.15      909.71    335.69 o 
   1  19  11    84940.30    86717.82   1573.41 o 
   3  19  11    61923.20    67267.10   1837.80 o 
   0  20  11     1392.02     1557.37    370.67 o 
   2  20  11     1175.23     1603.79    274.36 o 
   1  21  11    15795.62    15810.48    818.19 o 
   0  22  11    27401.49    28792.40   1498.74 o 
   2  22  11    24194.70    26510.20   1265.96 o 
   1  23  11     8717.93     9277.17    732.73 o 
   0  24  11     2028.93     2088.27    567.38 o 
   0   0  12   307387.06   306379.28   6554.24 o 
   2   0  12   236313.98   234858.42   4070.49 o 
   4   0  12   120557.03   121978.98   3539.96 o 
   1   1  12     9569.02     8360.64    474.34 o 
   3   1  12     5597.82     5562.29    428.39 o 
   0   2  12   200334.25   197208.27   3524.51 o 
   2   2  12   158066.53   153119.36   2130.05 o 
   4   2  12    84595.74    84165.35   1637.20 o 
   1   3  12     5714.03     6269.58    434.49 o 
   3   3  12     3883.36     4177.69    394.27 o 
   0   4  12    84840.62    80005.93   1960.01 o 
   2   4  12    65582.07    62300.80   1266.58 o 
   4   4  12    33824.68    34734.35    985.37 o 
   1   5  12     7208.61     6459.88    429.47 o 
   3   5  12     3637.30     3509.91    341.84 o 
   0   6  12    63910.45    62438.71   1670.61 o 
   2   6  12    52347.35    51621.15   1187.35 o 
   4   6  12    31299.04    30126.05   1004.71 o 
   1   7  12    86055.77    84650.46   1400.16 o 
   3   7  12    55166.10    54350.93   1231.77 o 
   0   8  12    73594.30    75307.21   1862.21 o 
   2   8  12    57700.22    56733.38   1283.61 o 
   4   8  12    30653.12    30454.89   1015.90 o 
   1   9  12    71452.98    73126.72   1516.38 o 
   3   9  12    45516.92    43995.95   1184.13 o 
   0  10  12   235674.09   231992.83   4010.48 o 
   2  10  12   187104.44   183430.61   3089.20 o 
   4  10  12   100012.07   108691.27   2191.40 o 
   1  11  12    24439.00    24815.97    728.97 o 
   3  11  12    14920.35    14111.05    705.60 o 
   0  12  12     5378.50     5447.95    549.76 o 
   2  12  12     4222.97     4438.64    427.13 o 
   4  12  12     2064.03     2962.89    357.64 o 
   1  13  12    46521.84    45983.35   1275.38 o 
   3  13  12    32666.15    32409.92   1178.56 o 
   0  14  12    18469.07    17992.96    906.14 o 
   2  14  12    15807.52    15449.75    761.69 o 
   1  15  12   241683.39   252646.14   3208.32 o 
   3  15  12   161830.69   170906.61   4902.50 o 
   0  16  12    22669.02    22045.73   1343.58 o 
   2  16  12    19392.39    18883.18    919.07 o 
   1  17  12    22057.93    21892.85    784.67 o 
   3  17  12    15829.90    16207.58    948.65 o 
   0  18  12      306.12      315.27    429.52 o 
   2  18  12      314.54      339.23    410.65 o 
   1  19  12     7698.00     8803.79    656.34 o 
   0  20  12   147945.73   147034.03   3804.16 o 
   2  20  12   121654.89   125800.43   3093.90 o 
   1  21  12    49419.04    48187.16   1522.73 o 
   0  22  12     5621.48     5101.51    986.97 o 
   1   1  13   138419.69   132045.67   2042.70 o 
   3   1  13    87745.38    87834.42   1562.19 o 
   0   2  13      258.18      513.03    251.06 o 
   2   2  13       81.89      496.36    179.64 o 
   4   2  13       18.53       55.37    179.57 o 
   1   3  13      309.26      685.98    180.39 o 
   3   3  13      595.71      449.08    194.00 o 
   0   4  13      659.78     1016.97    306.40 o 
   2   4  13      384.98      524.99    182.08 o 
   4   4  13       53.38      353.86    210.82 o 
   1   5  13    31408.91    27848.90    788.32 o 
   3   5  13    20821.10    20076.07    839.26 o 
   0   6  13    28008.51    26963.74   1127.07 o 
   2   6  13    21773.34    19242.33    845.75 o 
   4   6  13    11076.95    11390.09    675.47 o 
   1   7  13      382.18      455.30    155.60 o 
   3   7  13       45.13      230.64    210.82 o 
   0   8  13    71252.03    69190.93   1806.36 o 
   2   8  13    60544.57    59532.82   1419.40 o 
   4   8  13    39450.39    41467.75   1219.55 o 
   1   9  13    32555.27    32430.74    831.12 o 
   3   9  13    23692.87    22906.33    970.58 o 
   0  10  13    24954.64    24450.28   1053.09 o 
   2  10  13    20350.44    19223.16    931.14 o 
   4  10  13    11856.69    11292.62    728.49 o 
   1  11  13       13.49      111.37    138.13 o 
   3  11  13       68.98      300.20    388.34 o 
   0  12  13     1777.37     1783.62    315.07 o 
   2  12  13     1858.49     2073.71    460.65 o 
   1  13  13    45069.49    47414.59   1221.52 o 
   3  13  13    34155.26    33582.15   1177.32 o 
   0  14  13    13656.20    12587.12   1067.02 o 
   2  14  13    10761.19    10622.13    648.48 o 
   1  15  13    26727.12    27637.71    979.19 o 
   3  15  13    18840.45    17870.86   1003.28 o 
   0  16  13       16.89      427.56    422.71 o 
   2  16  13       39.06      -99.40    187.63 o 
   1  17  13      112.91      291.78    162.76 o 
   0  18  13    17195.96    17136.33   1254.77 o 
   2  18  13    13604.55    13423.13    752.84 o 
   1  19  13     4652.95     4508.13    525.80 o 
   0  20  13     1865.52     1428.17    488.60 o 
   1  21  13     1483.73     1613.85    293.41 o 
   0   0  14    35392.32    37111.90   1827.26 o 
   2   0  14    27680.67    25610.07   1313.61 o 
   4   0  14    14193.50    14133.35   1168.63 o 
   1   1  14    29950.87    26745.75    932.81 o 
   3   1  14    18404.21    20082.79    902.48 o 
   0   2  14   107820.06   103491.05   3065.75 o 
   2   2  14    88076.46    86260.51   1701.74 o 
   4   2  14    51343.44    52379.45   1453.89 o 
   1   3  14     2439.80     2262.88    308.79 o 
   3   3  14     1477.85     1689.31    260.22 o 
   0   4  14    52819.77    50327.38   1556.08 o 
   2   4  14    41387.93    39859.30   1091.61 o 
   4   4  14    21275.67    21788.45    915.23 o 
   1   5  14   148610.05   147790.77   2344.06 o 
   3   5  14    96419.32    94798.70   1953.62 o 
   0   6  14   171019.86   166274.39   3228.84 o 
   2   6  14   136962.56   137037.33   2838.45 o 
   4   6  14    74473.77    73842.01   1820.11 o 
   1   7  14    17974.41    18219.08    774.11 o 
   3   7  14    12706.50    12983.77    740.80 o 
   0   8  14    28021.74    27230.24   1148.35 o 
   2   8  14    23158.29    22052.55    922.75 o 
   4   8  14    13971.62    13970.58    931.65 o 
   1   9  14        8.30      625.18    300.86 o 
   3   9  14       54.42       -1.99    230.06 o 
   0  10  14      333.86      687.03    265.04 o 
   2  10  14      176.79      736.89    212.62 o 
   1  11  14    27948.07    28498.04    971.21 o 
   3  11  14    17962.53    18756.51    951.53 o 
   0  12  14    12658.97    14028.17    870.79 o 
   2  12  14    10595.03    10453.47    715.06 o 
   1  13  14    11096.53    10314.22    673.73 o 
   3  13  14     7301.50     6609.81    554.36 o 
   0  14  14    41715.01    41404.77   1748.06 o 
   2  14  14    33404.80    33568.58   1385.20 o 
   1  15  14    12024.85    12398.50    740.39 o 
   0  16  14   156914.72   164477.56   4103.43 o 
   2  16  14   129426.03   134378.94   2926.74 o 
   1  17  14    11500.16    12092.37    760.64 o 
   0  18  14     3398.38     3240.10    457.67 o 
   2  18  14     2948.05     3122.47    524.87 o 
   1  19  14     1796.53     1536.65    502.15 o 
   0  20  14     2242.28     2201.23    550.03 o 
   1   1  15   115840.34   110128.15   1983.15 o 
   3   1  15    82444.04    82039.49   1797.01 o 
   0   2  15     1084.95      998.37    303.11 o 
   2   2  15      605.64      683.26    186.22 o 
   1   3  15      309.74      443.25    191.45 o 
   3   3  15      494.50      279.24    260.16 o 
   0   4  15     1690.04     1613.24    295.24 o 
   2   4  15     1176.09     1638.83    275.64 o 
   1   5  15     8062.71     8688.98    572.70 o 
   3   5  15     5669.31     5864.20    499.45 o 
   0   6  15      785.41      772.38    289.40 o 
   2   6  15      812.84      856.31    208.31 o 
   1   7  15    14269.02    12861.52    676.34 o 
   3   7  15    11525.57    11690.00    773.91 o 
   0   8  15    18700.66    18650.67   1017.50 o 
   2   8  15    14436.82    15025.77    856.66 o 
   1   9  15   141243.69   144173.41   2593.54 o 
   3   9  15    95868.89    97008.59   2158.20 o 
   0  10  15    89546.45    91471.00   2218.79 o 
   2  10  15    74304.21    77163.43   2981.17 o 
   1  11  15    16970.72    16019.10    855.41 o 
   3  11  15    11182.30    10459.31    699.00 o 
   0  12  15     4371.09     4141.62    470.91 o 
   2  12  15     4148.49     3939.42    409.56 o 
   1  13  15     2843.33     3345.39    387.42 o 
   0  14  15     7307.16     7509.59    837.32 o 
   2  14  15     5702.91     4872.85    432.28 o 
   1  15  15    34343.99    36401.87   1213.51 o 
   0  16  15    23086.63    23692.13   1434.20 o 
   2  16  15    18895.44    20822.71   1021.61 o 
   1  17  15     2709.69     2891.69    335.99 o 
   0  18  15   134290.53   144533.19   4556.52 o 
   0   0  16    51154.90    51807.11   2298.61 o 
   2   0  16    40969.14    39949.23   1594.19 o 
   1   1  16   121533.53   117428.34   2113.78 o 
   3   1  16    80438.75    81377.81   1811.37 o 
   0   2  16    31520.64    29661.15   1264.83 o 
   2   2  16    26445.69    25607.49    946.52 o 
   1   3  16    89321.93    86085.82   1724.70 o 
   3   3  16    62873.80    60612.86   1513.32 o 
   0   4  16    14064.49    13451.15    898.74 o 
   2   4  16    12404.05    13841.05    772.18 o 
   1   5  16    20967.26    20891.64    854.85 o 
   3   5  16    13438.55    13800.76    766.18 o 
   0   6  16   127749.84   126998.88   2577.12 o 
   2   6  16   104223.65   105860.89   2115.99 o 
   1   7  16   116839.01   119454.99   2103.10 o 
   3   7  16    82207.69    85364.56   2092.53 o 
   0   8  16     2585.97     3103.25    432.76 o 
   2   8  16     2289.52     3106.07    348.29 o 
   1   9  16    49358.48    50853.84   1328.59 o 
   3   9  16    32695.97    31531.14   1874.58 o 
   0  10  16    56113.75    56058.45   1667.75 o 
   2  10  16    45516.95    49192.58   1433.67 o 
   1  11  16   196632.09   200069.67   3425.78 o 
   0  12  16      398.23      432.53    299.97 o 
   2  12  16      296.62      479.33    268.45 o 
   1  13  16      651.15      533.70    291.22 o 
   0  14  16    17740.84    20058.26   1349.28 o 
   1  15  16    27183.30    27689.16   1231.74 o 
   0  16  16    50221.29    50739.85   2305.27 o 
   1   1  17    18738.55    19846.79    823.99 o 
   3   1  17    12380.12    13799.56    805.48 o 
   0   2  17     2775.92     2844.81    420.90 o 
   2   2  17     1955.71     2065.91    262.67 o 
   1   3  17     1049.24     1233.01    224.67 o 
   0   4  17       77.99      323.04    348.32 o 
   2   4  17      115.49      -38.85    176.36 o 
   1   5  17    23545.80    23658.84    926.90 o 
   0   6  17     3721.73     3735.32    420.46 o 
   2   6  17     2891.62     3071.23    344.36 o 
   1   7  17      376.63      410.88    174.47 o 
   0   8  17    17390.35    16634.86   1335.78 o 
   2   8  17    15695.28    15646.44    876.48 o 
   1   9  17     1303.07     1645.72    286.00 o 
   0  10  17       92.16       66.16    201.42 o 
   2  10  17       74.27      687.85    251.46 o 
   1  11  17       95.86     -123.27    287.45 o 
   0  12  17     5953.44     5767.41    616.99 o 
   1  13  17    18001.78    17699.15    891.70 o 
   0  14  17    24376.68    26681.21   1679.97 o 
   0   0  18    46984.25    44442.12   2686.33 o 
   2   0  18    38649.60    37592.74   1639.14 o 
   1   1  18      439.59     1123.45    225.55 o 
   0   2  18     2242.47     1829.06    457.93 o 
   2   2  18     1981.46     1688.05    209.79 o 
   1   3  18     7639.03     7922.65    542.12 o 
   0   4  18   198607.67   201589.17   4763.61 o 
   2   4  18   164852.17   164470.75   2679.02 o 
   1   5  18    25829.42    24977.86    948.30 o 
   0   6  18     2468.82     2919.62    632.98 o 
   2   6  18     1784.71     2345.17    693.74 o 
   1   7  18    21545.29    22783.69    947.57 o 
   0   8  18      271.09      443.85    263.08 o 
   1   9  18       95.27      612.12    310.62 o 
   0  10  18       34.71        7.15    425.23 o 
   1   1  19    36466.69    36686.83   1083.44 o 
   0   2  19    36813.64    36793.68   1689.74 o 
   1   3  19    21481.96    22144.69    857.09 o 
   0   4  19    25663.69    24706.71   1577.31 o 
   0   6  19     5230.25     4922.50    596.80 o 
                                                 
